# Supplementary material for: Evolutionarily conserved short linear motifs drive actin filament binding
Source: Nat Cell Biol. 2026 Jul 6;28(7):1437–52. doi: 10.1038/s41556-026-01979-9 (PMC13364712; doi:10.1038/s41556-026-01979-9)
Supplement: Supplementary file 3 — Table 1. Representative examples of identified ABDs assigned into SLiMs, intrinsically disordered domains and globular domains. Table 2. Cryo-electron microscopy data collection, model refinement and validation statistics. Table 3. Glossary of predicted SFM proteins. Table 4. Plasmid list. Table 5. Primer list [file 41556_2026_1979_MOESM3_ESM.xlsx]

## Sheet: Supplementary Table 1
Type	Module	Genes containing the motif, examples	Function	InterPro
SLiM	Wiskott-Aldrich homology 2 (WH2) domain1	Cobla, DIAP1a, FMNL3a, INF2a, LMOD1-3a, MTSS1a, WASH1a, WASLa, WASa, WASF1-3a, WHAMMa, spirb, capub, vopLc, vopFc, sca2d, rickAd, VRP1e	binding G-actin, nucleation	IPR003124
IDD	Cortactin repeat domain2,3	CTTNa, HCLS1a	binding F-actin	IPR003134
globular	Formin homology-2 (FH2) domain4,5	GRID2IPa, DIAPH1a, INF2a, DIAPH2a, FMNL1a, capub, diab, forAi	regulating F-actin polymerisation	IPR042201
	Actin-depolymerising factor homology (ADF‑H) domain6	CFL1-2a, DSTNa, TWF1-2a, ADF1-12g, actph, coaAi	severing of F-actin	IPR002108
	Calponin Homology (CH) domain7	UTRNa, DMDa	single CH domain: binding F-actin	IPR001715
		PLS1-3a, ACTN1-4a, SPTBa, FLNAa, PLECa, TAGLNa, CNN1a	tandem CH domain: crosslinking/ bundling F-actin
	Fascin domain8	FSCN1-3a, hatAi	crosslinking/bundling F-actin	IPR022768
	Gelsolin-like domain9,10	GSNa, VIL1a, SEC23e, SEC24e, sevAi	barbed end capping and severing of F-actin	IPR007123
	Profilin (PFN)11	PFN1-2a, Lokiarch_47830j	binding G-actin, inhibiting F-actin polymerisation	IPR005455
a human species, b drosophila species, c vibrio species, d rickettsia species, e saccharomyces species, f metazoan, g Arabidopsis species, h Acanthamoeba species, i Dictyostelium species, j Lokiarchaeum species
Supplementary Table 1. Representative examples of identified actin-binding domains assigned into short linear motifs (SLiMs), intrinsically disordered domains (IDDs), and globular domains.

## Sheet: Supplementary Table 2
	F-actin−ITPKA	F-actin-USP54 M1			F-actin
	(EMDB: EMD-53133; PDB:9QGK)	(EMDB:EMD-54871; PDB:9SGK)			(EMDB: EMD-18866; PDB:8R3H)
Data collection and processing
Microscope	Titan Krios		Glacios		Titan Krios
Voltage (kV)	300		200		300
Detector	K3		Falcon4i		K3
Magnification	105K		130K		105K
Total dose	60			40	60
Calibrated pixel size (Å)	0.826		0.91		0.826
Defocus range (µm)	‒0.8 to ‒3		‒0.5 to -2.0		‒0.8 to ‒3
EM reconstruction method	HELICAL		HELICAL		HELICAL
Helical segments used for reconstruction	65917		111;239		128335
Initial applied helical symmetry	-166.5° (twist), 27.3Å (rise)		-166.8° (twist), 27.5Å (rise)		-166.5° (twist), 27.3Å (rise)
Final optimal helical symmetry	-166.86° (twist), 27.58Å (rise)		-166.14° (twist), 28.4 (rise)		-166.75° (twist), 27.78Å (rise)
Map resolution (Å)	2.97		3.56		3.13
FSC threshold	0.143		0.143		0.143
Model building and refinement
Initial model (PDB ID)	6T2012, 7BTI13		PDB:9QGK		6T2012, 7BTI13
Model composition	actin subunit(5), phalloidin(3), ITPKA actin binding domain(5)		actin subunit(5), USP54 M1 actin binding domain(5)		actin subunit(5), phalloidin(3)
Ligands	Mg2+, ADP(5)		Mg2+, ADP(5)		Mg2+, ADP(5)
Q-score	0.597		0.497		0.593
R.M.S. deviations	Length (0.002 Å)		Length (0.003 Å)		Length (0.004 Å)
	Angle (0.537°)		Angle (0.585°)		Angle (0.597°)
MolProbity score	1.17		1.71		1.14
Ramachandran plot
Favored (%)	98.14		93.9		97.8
Allowed (%)	1.86		6.1		2.2
Disallowed (%)	0		0		0
Rotamer outliers(%)	0.06		0.12		0.19
Supplementary Table 2. Cryo-EM data collection, model refinement, and validation statistics.

## Sheet: Supplementary Table 3
Gene	Protein name	Uniprot ID	Start	End	Sequence	ipTM	Iteration	Comment
ABRA	actin-binding Rho-activating protein	Q8N0Z2	242	250	VGNLKGRWQ	0.86	1	In line with our motif, F-actin binding shown by STARS [ABRA] by two regions AA 234–279 and AA 346–375.1
AIF1L	allograft inflammatory factor 1-like	Q9BQI0	119	127	VLKLVMMFE	0.78	2	No specific domain/motif analyzed, but F-Actin binding shown.2
ANK2	ankyrin-2	Q01484	1990	1998	VRELMKAFQ	0.9	1
ANK3	ankyrin-3	Q12955	2715	2723	LSSIRLKFE	0.64	3
ANKLE1	ankyrin repeat and LEM domain-containing protein 2	Q86XL3	729	737	VSDLTVEFD	0.84	3
ANKRD55	ankyrin repeat domain-containing protein 55	Q3KP44	378	386	VNDIITTFD	0.68	3
ARHGAP11A	rho GTPase-activating protein 11A	Q6P4F7	808	816	VSDHIQWFN	0.84	3
ARHGAP42	rho GTPase-activating protein 42	A6NI28	799	807	VAAKAQLFE	0.84	2
ARHGEF11	rho guanine nucleotide exchange factor 11	O15085	565	573	VRNIIQHFE	0.9	1	Validates our motif, F-actin binding shown by ARHGEF11 through AA 561-585.3
ARHGEF15	rho guanine nucleotide exchange factor 15	O94989	150	158	VRRLAGRFE	0.84	1
BCR	breakpoint cluster region protein	P11274	151	159	VAALRSNFE	0.85	1
BRD10	uncharacterized bromodomain-containing protein 10	Q5HYC2	773	781	LRELITKIE	0.72	3
CEFIP	cardiac-enriched FHL2-interacting protein	Q711Q0	143	151	VSTLIKSFD	0.89	1
C4orf54	uncharacterized protein C4orf54	D6RIA3	1352	1360	VSARAAAFE	0.78	2	No specific domain/motif analyzed, but F-Actin binding shown.4
C6orf132	uncharacterized protein C6orf132	Q5T0Z8	563	571	VRQIRNELE	0.81	3
C9orf152	uncharacterized protein C9orf152	Q5JTZ5	39	47	IQFLRAQYE	0.63	3
CALD1	caldesmon	Q05682	709	716	VRNIKSMWE	0.85	3	Validates our motif, F-actin binding shown by Gallus CALD1 through AA 666-683. In Gallus CALD1 our Motif corresponds to 667-675.5
CAMSAP2	calmodulin-regulated spectrin-associated protein 2	Q08AD1	845	853	LADIKESME	0.72	3
CASKIN1	caskin-1	Q8WXD9	1001	1009	VKSIAAMLE	0.9	3
CCDC14	coiled-coil domain-containing protein 14	Q49A88	453	461	IQRLITEME	0.73	3
CCDC150	coiled-coil domain-containing protein 150	Q8NCX0	828	836	IEALRKQFQ	0.82	3
CGN	cingulin	Q9P2M7	178	186	VDSLINKFD	0.9	1	Validates our motif, F-actin binding shown by Xenopus CGN through AA 101-294. In Xenopus CGN our Motif corresponds to 267-275.6
CGNL1	cingulin-like protein 1	Q0VF96	353	361	VDQLIEKFD	0.89	1	No specific domain/motif analyzed, but F-Actin binding shown.7
CTTN	src substrate cortactin	Q14247	347	355	TSNIRANFE	0.76	1	Validates our motif, F-actin binding shown by CTTN by "helical domain". Corresponds approx. to AA 348-401.8
CRYBG3	very large A-kinase anchor protein	Q68DQ2	2045	2053	RTDLVHHFE	0.74	3
DBNDD2	dysbindin domain-containing protein 2	Q9BQY9	114	122	LRERQKFFE	0.78	3
DENND1A	DENN domain-containing protein 1A	Q8TEH3	998	1006	VEQLRKQWE	0.76	1
DENND1C	DENN domain-containing protein 1C	Q8IV53	792	800	VADLKKCFE	0.76	1	Validates our motif, F-actin binding shown by DENND1C through AA 786-801.9
DENND2C	DENN domain-containing protein 2C	Q68D51	21	29	IKQKISQWE	0.87	3
DIXDC1	dixin	Q155Q3	198	206	VRALVQQYE	0.88	1	Validates our motif, F-actin binding shown by DIXDC1 through AA 127-300.10
DSP	desmoplakin	P15924	1203	1211	MSNLRNKYE	0.77	1
DZIP1L	cilium assembly protein DZIP1L	Q8IYY4	671	679	VQSMVKNLE	0.84	2
EML1	echinoderm microtubule-associated protein-like 1	O00423	33	41	VTDRIASLE	0.74	3
ENKD1	enkurin domain-containing protein 1	Q9H0I2	74	82	VGDVLLQLE	0.72	1
ESPN	espin isoform	A0A1B0GUN9	949	957	VQHLRATYE	0.88	2
ESPNL	espin-like protein	Q6ZVH7	652	660	VRTLRGNFE	0.87	1
FBXO34	F-box only protein 34	Q9NWN3	279	287	VLDMVAKLE	0.87	1	No specific domain/motif analyzed, but F-Actin colocalization shown.11
FGD1	FYVE, RhoGEF and PH domain-containing protein 1	P98174	211	219	VSSLIEKFE	0.89	1	No specific domain/motif analyzed, but F-Actin colocalization shown.12
FGD2	FYVE, RhoGEF and PH domain-containing protein 2	Q7Z6J4	12	20	VSNLVTVFE	0.87	1
FGD4	FYVE, RhoGEF and PH domain-containing protein 4	Q96M96	20	28	VSDLISRFE	0.84	1	Validates our motif, F-actin binding shown by FGD4 through AA 23-28.3
FHOD3	FH1/FH2 domain-containing protein 3	Q2V2M9	745	753	VKAFAEKFN	0.67	3
FYB2	FYN-binding protein 2	Q5VWT5	9	17	FKELRAKFQ	0.63	1
HCLS1	hematopoietic lineage cell-specific protein	P14317	235	243	TRGLKAKFE	0.71	1	Validates our motif, F-actin binding shown by HCLS1 by "Coiled-coil domain". Corresponds to AA 215-280.13
HOOK1	protein Hook homolog 1	Q9UJC3	517	525	IRELQQQIE	0.61	3
IER5	immediate early response gene 5 protein	Q5VY09	266	274	VANLISIFG	0.78	1
IL16	pro-interleukin-16	Q14005	839	847	IRQRISSFE	0.76	2
ITPKA	inositol-trisphosphate 3-kinase A	P23677	31	39	VGELRLLFE	0.87	1	Validates our motif, F-actin binding shown by ITPKA through AA 9-52.14
ITPKB	inositol-trisphosphate 3-kinase B	P27987	143	151	VNQKVGMFE	0.74	2	Validates our motif, F-actin binding shown by ITPKB through AA 108-170.15
ITPRID2	protein ITPRID2	P28290	169	177	VSELLELYE	0.74	2	No specific domain/motif analyzed, but F-Actin colocalization shown.16
KIF21B	kinesin-like protein KIF21B	O75037	866	874	VSSIVRQWN	0.9	1	No specific domain/motif analyzed, but F-Actin colocalization shown.17
KIF23	kinesin-like protein KIF23	Q02241	722	730	VASCISEWE	0.84	3
LAD1	ladinin-1	O00515	438	446	VASKRHLFE	0.78	1	No specific domain/motif analyzed, but F-Actin colocalization shown.18
LCA5	lebercilin	Q86VQ0	258	266	LAERKRAYE	0.66	3
LETM1	mitochondrial proton/calcium exchanger protein precursor	O95202	612	620	VQQMIGQID	0.73	2
LIMA1	LIM domain and actin-binding protein 1	Q9UHB6	194	202	LNRLKMMFE	0.82	1	In line with our motif, F-actin binding shown by LIMA1 by two regions, of which one is located N-terminally (AA 1-260).19
LSP1	lymphocyte-specific protein 1	P33241	260	268	VASTKSRWE	0.85	3	Our motif was not analyzed, but F-Actin colocalization shown by other actin binding domains (Caldesmon like binding domain and villin headpiece like binding domain).20,21
METTL25	probable methyltransferase-like protein 25	Q8N6Q8	286	294	ISNIRNQME	0.65	2
MTUS2	microtubule-associated tumor suppressor candidate 2	Q5JR59	506	514	VAENRNLLE	0.71	1
MYO15B	myosin XVB	Q96JP2	2147	2155	IGNIIRMYQ	0.61	1
MYO18A	unconventional myosin-XVIIIa	Q92614	1685	1693	IAQLKNQLE	0.69	1
N4BP1	NEDD4-binding protein 1	O75113	244	252	VSELTKQMD	0.8	1
NAV2	neuron navigator 2	Q8IVL1	753	761	IADLRQNLE	0.67	1	No specific domain/motif analyzed, but F-Actin binding shown.22
NAV3	neuron navigator 3	Q8IVL0	689	697	IADLRQNLE	0.71	1	No specific domain/motif analyzed, but F-Actin binding shown.22
NIN	ninein	Q8N4C6	755	763	VRGLTQELE	0.86	3
OPHN1	oligophrenin-1	O60890	776	784	VASRTRFFE	0.87	2	Validates our motif, F-actin binding shown by Oligophrenin through AA 677-802.23
PCDH15	protocadherin-15	Q96QU1	1724	1731	IETERNIFE	0.64	3
PDZD2	PDZ domain-containing protein 2	O15018	2335	2343	VKQRIKSFE	0.85	2
PEAK1	inactive tyrosine-protein kinase PEAK1	Q9H792	702	710	VAQKVQEFN	0.79	3	Validates our motif, F-actin binding shown by inactive tyrosine-protein kinase PEAK1 through AA 339-727. 24
PHC2	polyhomeotic-like protein 2	Q8IXK0	594	602	VGNLKKKYA	0.68	1
PLCB2	1-phosphatidylinositol 4,5-bisphosphate phosphodiesterase beta-2	Q00722	1040	1048	TKEMKKKLE	0.75	3
PLEKHD1	pleckstrin homology domain-containing family D member 1	A6NEE1	396	404	VSHLKRFFE	0.83	2
PLEKHG2	pleckstrin homology domain-containing family G member 2	Q9H7P9	817	825	VRELARLYS	0.83	2
PLEKHG3	pleckstrin homology domain-containing family G member 3	A1L390	1205	1213	VRNLREKFQ	0.74	1	Validates our motif. F-actin binding suggested for AA 910 to 940. The others could not be found due to limited truncation design; By elongating the N terminus from 1 to 910 (instead of 1- to 600), one could have possibly still observed an actin binding (probably mediated by region 750 - 758). The same accounts for the C terminal truncations, where a construct from 940 - 1219 would also probably s…
			926	934	VYQLARQYS	0.84	3
			750	758	VRNSISRFN	0.87	3
PPP1R9A	neurabin-1	Q9ULJ8	139	147	FTETRKMFE	0.88	1	Validates our motif, F-actin binding shown by Neurabin-1 through AA 1-144.26
			202	210	VSQLSAVFE	0.87	1
			120	128	VSERISRFD	0.85	1
PPP1R9B	neurabin-2	Q96SB3	144	152	LQETRKLFE	0.62	1	Validates our motif, F-actin binding shown by Neurabin-2 through 2 regions, AA 1-154 and AA 151-282.27
			208	216	VSQLSAVFE	0.88	1
PPRC1	peroxisome proliferator-activated receptor gamma coactivator-related protein 1	Q5VV67	1172	1180	LSSLLEQFE	0.6	1
PXN	paxillin	P49023	217	225	VESLLDELE	0.79	3
RAMAC	RNA guanine-N7 methyltransferase activating subunit	Q9BTL3	4	12	TAEAVPKFE	0.85	1
RAPH1	ras-associated and pleckstrin homology domains-containing protein 1	Q70E73	862	870	VKQIASQFP	0.72	3
RCSD1	capZ-interacting protein	Q6JBY9	20	28	VAQLAGRFR	0.84	1
ROCK1	rho-associated protein kinase 1	Q13464	769	777	VKNLTLQLE	0.7	3
SEPTIN9	septin-9 isoform 7	Q9UHD8-7	5	13	YSALKRSFE	0.6	1	Validates our motif, F-actin binding shown by Septin-9 through AA 1-143.28
SETD2	histone-lysine N-methyltransferase SETD2	Q9BYW2	2118	2126	TEERRKLFE	0.79	1
								No binding shown, but methylates actin.29
SH2D4B	SH2 domain-containing protein 4B	Q5SQS7	247	255	VAGLSSMFR	0.87	1
SH2D7	SH2 domain-containing protein 7	A6NKC9	119	127	LAELVHHYQ	0.63	3
SHROOM3	protein Shroom3	Q8TF72	781	789	VLEKVSKFE	0.86	1	In line with our motif, F-actin binding shown by Shroom3 throughout the ASD1 region, which incorporated one part of our identified motif (AA 1054 - 1062).30,31
			1054	1062	VADRRRLFE	0.84	1
SORBS1	sorbin and SH3 domain-containing protein 1 isoform 26	Q9BX66-12	657	665	VRDLASHFE	0.85	2
			691	699	VSSRITAFE	0.87	1
SORBS2	sorbin and SH3 domain-containing protein 2	O94875	473	481	VKSRILQYE	0.87	3	No specific domain/motif analyzed, but F-Actin colocalization shown.32
			506	514	VPTRISEFE	0.89	3
SPECC1	cytospin-B	Q5M775	820	828	VKSLIKSFD	0.86	1	F-Actin colocalization shown, but thought to be mediated over other motifs (WH2).33
SPECC1L	cytospin-A	Q69YQ0	841	849	VKTLIKSFD	0.89	1	F-Actin colocalization shown, but thought to be mediated over other motifs (WH2).33
SPEG	striated muscle preferentially expressed protein kinase	Q15772	400	408	ILDKLQFFE	0.76	1
SSH2	protein phosphatase Slingshot homolog 2	Q76I76	866	874	VRRATLEFE	0.83	3	No specific domain/motif analyzed, but F-Actin binding shown.34
			749	757	VKEIVTEIE	0.83	3
SSH3	protein phosphatase Slingshot homolog 3	Q8TE77	612	620	VANRTQAFQ	0.68	2	No specific domain/motif analyzed, but F-Actin binding shown.34
STRN	striatin	O43815	329	337	ITKLKEQYK	0.82	3
SVIL	supervillin	O95425	594	602	VAQLRSAFL	0.69	1	F-Actin colocalization shown, but thought to be mediated over other domains.35–37
SYCP1	synaptonemal complex protein 1	Q15431	218	226	IEKMITAFE	0.7	2
TET3	methylcytosine dioxygenase TET3	Q8BG87	715	723	LEELIRQFE	0.75	1
TIAM2	rho guanine nucleotide exchange factor TIAM2	Q8IVF5	296	304	LSSLRELYK	0.7	3
TJP1	tight junction protein ZO-1	Q07157	1264	1272	VLTRVKMFE	0.9	3	Validates our motif, F-actin binding shown by tight junction protein ZO-1 through AA 1257-1284.38
TPRN	taperin	Q4KMQ1	133	141	VSRLLERFD	0.72	1
USP54	ubiquitin carboxyl-terminal hydrolase 54	Q70EL1	1129	1137	VRSLAEQFQ	0.88	1
XIRP1	xin actin-binding repeat-containing protein 1	Q702N8	693	701	VSRQKEVFQ	0.82	3	Validates our motif: defined in this study as a novel, repetitive actin-binding motif present in at least two different muscle proteins. 39
			123	131	VQATSRKFE	0.88	2
			91	99	VQCMRWIFE	0.86	3
			342	350	VQQQQHLFE	0.79	1
			438	446	VKTFKNLFE	0.87	2
			1491	1499	VQALRRLFE	0.79	3
			547	555	VGTARWLFE	0.85	1
			153	161	VRAARWLFE	0.85	3
			591	599	VQTIRWLFE	0.89	1
XIRP2	xin actin-binding repeat-containing protein 2	A4UGR9	399	407	VQSIRWIFE	0.88	2
			´1243	1251	VKTSRQFFE	0.87	3
			187	195	TKLLKEQFE	0.82	3
			364	372	VQQARYVFE	0.79	3
XIRP2	xin actin-binding repeat-containing protein 2 isoform 4	A4UGR9	114	122	LDELRSVFE	0.78	1
Supplementary Table 3. Proteins identified by the SLiMFold pipeline as containing the short linear F-actin–binding motif (SFM). Each entry includes the gene symbol, protein name, UniProt ID, motif boundaries (Start–End), SFM sequence, the mean ipTM (averaged from the top three SLiMFold models), the SLiMFold iteration in which it was identified, and a brief comment providing functional insight or …
1. Arai, A., Spencer, J. A. & Olson, E. N. STARS, a Striated Muscle Activator of Rho Signaling and Serum Response Factor-dependent Transcription. Journal of Biological Chemistry 277, 24453–24459 (2002). 2. Schulze, J. O. et al. Structural and functional characterization of human Iba proteins. The FEBS Journal 275, 4627–4640 (2008). 3. Banerjee, J., Fischer, C. C. & Wedegaertner, P. B. The Amino A…

## Sheet: Supplementary Table 4
Category	Gene	Protein name	Description
Actin modulators	AIF1L	Allograft inflammatory factor 1-like	Is an actin-bundling protein localized in stress fibers, focal adhesions, and the nuclear compartment of podocytes.14
	CALD1	Caldesmon	Is an actin- and myosin-binding protein involved in regulating actomyosin interactions in both smooth muscle and nonmuscle cells.15
	CTTN	Cortactin	Is a Src‑substrate and actin‑bundling protein that stabilizes Arp2/3‑induced branched actin filament networks. It accumulates at lamellipodia and membrane ruffles, and its actin‑binding/bundling activity is regulated by Src‑mediated tyrosine phosphorylation.16
	ESPN	Espin	Is an actin-bundling protein localized at the tips of hair cell stereocilia and microvilli in sensory cells. It contains a WH2 domain.17
	ESPNL	Espin-like protein	Performs a role similar to ESPN but is the most prominent developmentally regulated protein in hair cell bundles.18
	FHOD3	FH1/FH2 domain-containing protein 3	Is a member of the formin family that nucleates actin by binding actin–profilin via its FH1 domain and actin filaments via its FH2 domain. FHOD proteins exhibit strong actin filament bundling activity but relatively weak actin polymerization activity. FHOD3 is predominantly expressed in cardiac muscle.19,20
	HCLS1	Hematopoietic lineage cell-specific protein	Is the leukocyte-specific homolog of cortactin. It is an actin-binding protein important for Arp2/3-dependent cell migration and is also involved in the activation of GTPases, integrins, and downstream signaling of BCR, TCR, and CXCR4.21
	ITPKA	Inositol-trisphosphate 3-kinase A	Is an actin-bundling protein with inositol-trisphosphate 3-kinase activity. It is predominantly expressed in the brain and is upregulated in various cancers, where it enhances the metastatic potential of cancer cells.22
	LIMA1	LIM domain and actin-binding protein 1	Also known as epithelial protein lost in neoplasm (EPLIN), is an actin-bundling protein that enlarges actin stress fibers and inhibits Rac1-induced formation of actin-based cellular protrusions.23
	LSP1	Lymphocyte-specific protein 1	Interacts with myosin IIA in macrophage podosomes and regulates cell migration and invasion.24
	MYO15B	Unconventional myosin-XVB	Is a molecular actin-binding motor protein. Its physiological role has not yet been described.25
	MYO18A	Unconventional myosin-XVIIIa	Is a molecular actin-binding motor protein that is widely expressed in mouse tissues. It localizes to the perinuclear region and the actin cytoskeleton, exhibits low ATPase activity, and may be involved in the regulation of cell motility.26
	PPP1R9A	Neurabin-1	Is a multi-domain protein with an N-terminal actin-binding domain that promotes dendritic spine formation in hippocampal neurons.27
	SHROOM3	Protein Shroom3	Is a multi-domain actin-binding protein that directs the localization of ROCK. It is critical for cell shape and the development of tissues, including the neural tube, eye, intestine, heart, and vasculature.28
	SVIL	Supervillin	Is a member of the villin/gelsolin family that bundles F-actin in podosomes and invadopodia and activates myosin. 29
Actin Modulator–Regulating Proteins	ABRA	Actin-binding Rho-activating protein	Is expressed in muscle and neurons of the central nervous system, where it co-localizes with actin filaments.30
	ARHGAP11A	Rho GTPase-activating protein 11A	Is expressed in neural and glial precursors and regulates cell morphology and neuronal positioning.31
	ARHGAP42	Rho GTPase-activating protein 42	Belongs to the GTPase Regulator Associated with Focal Adhesion Kinase (GRAF) family and is highly expressed in smooth muscle cells, stomach, intestine, and lung.32
	ARHGEF11	Rho guanine nucleotide exchange factor 11	Contains an SFM-based actin-binding site, and its depletion disrupts the balance between Rac and Rho signaling, impairing the formation of leading-edge protrusions and trailing-edge retractions in A431 cancer cells.33
	ARHGE15	Rho guanine nucleotide exchange factor 15	Regulates RhoA/ROCK2-mediated cytoskeletal organization in vascular smooth muscle cells, endothelial cells, and osteoblasts.34
	BCR	Breakpoint cluster region protein	Is a GTPase-activating protein (GAP) for the Rho family members Cdc42 and Rac1.35
	DENND1A, DENND1C, DENND2C		Multi- domain-containing proteins that interact with Rab GTPases and function as guanine nucleotide exchange factors (GEFs) for Rabs involved in Golgi vesicle trafficking.36
	FGD1, FGD2, FGD4	FYVE, RhoGEF, and PH domain-containing proteins	FGD1 activates Cdc42 and is required for invadopodia formation in cancer cells, as well as podosome formation and ECM remodeling in TGF β-stimulated aortic endothelial cells. FGD1 also interacts with cortactin.37,38
	OPHN1	Oligophrenin-1	Is a Rho-family GTPase-activating protein that regulates exocytosis and endocytosis in neuroendocrine cells.39
	TIAM1	Rho guanine nucleotide exchange factor 1	Is a GEF for Rac and Cdc42. It promotes T-cell lymphoma invasion, cancer metastasis, and migration of fibroblasts, and neuronal cells.40
	PLEKHG2	Pleckstrin homology domain-containing family G members	Are GEFs for Rac and Cdc42, they are regulated by heterotrimeric G-protein-coupled receptors.41
	PLEKHG3
	RAPH1	Ras-associated and pleckstrin homology domains-containing protein 1	Also known as lamellipodin, is an adaptor protein that interacts with MYO10 to localize RAPH1 to filopodia tips, stabilizing filopodia. It also forms complexes with VASP to facilitate lamellipodia formation and binds to profilin–actin.42–44
	ROCK1	Rho-associated protein kinase 1	Is a key serine/threonine kinase that regulates cell motility. It is activated by RhoA, RhoB, and RhoC and stimulates multiple downstream proteins involved in motility, including MLC and LIMK.45
	SSH2	Slingshot homologs 2 and 3	Are protein phosphatases that dephosphorylate Cofilin-1 at Ser3, thereby activating its actin-binding activity.46
	SSH3
Microtubule Binding Proteins	CAMSAP2	Calmodulin-regulated spectrin-associated protein 2	Is a key microtubule-organizing protein that binds the minus ends of non-centrosomal microtubules, regulates their dynamics and organization, and protects minus ends from depolymerization.
	EML1	Echinoderm microtubule-associated protein-like 1	Modulates the assembly and organization of the microtubule cytoskeleton and likely regulates mitotic spindle orientation and the plane of cell division.47
	ENKD1	Enkurin domain-containing protein 1	Is a microtubule-binding protein that regulates microtubule organization and stability, promotes astral microtubule stability, and ensures proper mitotic spindle orientation.48
	HOOK1	Protein Hook homolog 1	Is a microtubule- and cargo-tethering protein that associates with tubular endosomes and is required for cargo sorting.49
	KIF21B	Kinesin-like protein KIF21B	Is a processive kinesin motor that also regulates microtubule dynamics. It is enriched in the growth cones of developing neurons and is essential for learning and memory.50
	KIF23	Kinesin-like protein KIF23	Belongs to the KIF6 superfamily and regulates the mitotic spindle. It localizes to the midbody, where it mediates bundling of antiparallel microtubules and facilitates cytokinesis.51
	LCA5	Lebercilin	Is a ciliary protein that localizes to microtubules and centrioles. Mutations in LCA5 cause Leber congenital amaurosis, leading to blindness or severe visual impairment.52
	MTUS2	Microtubule-associated tumor suppressor candidate 2	Is a microtubule-binding protein. Mutations in MTUS2 have been linked to Alzheimer’s disease. Its function as a tumor suppressor has not yet been clearly established.53
	NIN	Ninein	Co-localizes with γ-tubulin and centrin at centrosomes and functions as a docking site for the γ-TuRC complex.54
	SPECC1L	Cytospin-A	Associates with actin and microtubules. Deletion in zebrafish leads to defects in actin reorganization.55
Adaptor or Scaffolding Proteins	ANK2	Ankyrins	Are multi-domain proteins that interact with various proteins, including the intracellular domains of adhesion proteins and spectrin, thereby linking the actin cytoskeleton to the plasma membrane.56
	ANK3
	CASKIN1	Caskin-1	Is a brain-specific, multi-domain adaptor protein that binds the peripheral plasma membrane protein CASK.57,58
	CEFIP	Cardiac-enriched FHL2-interacting protein	Localizes to cardiac Z-disks and is upregulated in cardiomyopathy. Its interaction with FHL2 enhances calcineurin and NFAT signaling.59
	DIXDC1	Dixin/DIX domain-containing 1	Is a scaffold protein that interacts with Dishevelled (Dvl), enhancing Wnt/β-catenin pathway activation. DIXDC1 regulates embryonic neuronal progenitor proliferation, cerebellar axonal growth, and dendritic spine development, likely by mediating Rac1 activation.60
	FYB2	FYN-binding protein 2, also ADAP2	Is an adaptor protein that interacts with the tyrosine kinase FYN in T cells and mediates integrin activation.61
	IER5	Immediate early response gene 5 protein	Interacts with PP2A complexes containing B55 and facilitates recognition and dephosphorylation of PP2A substrates such as S6 kinase and HSF1.62
	ITPRID2	Protein ITPRID2	Also known as KRAP, Kras-induced actin-interacting protein. It tethers IP₃ receptors to actin beneath the plasma membrane, potentially regulating local calcium release from the ER.63
	PEAK1	Inactive tyrosine-protein kinase PEAK1	Is an adaptor protein that binds multiple kinases, including Lyn, Src, Erk, and Abl, as well as other proteins. It functions as a scaffolding protein and is upregulated in various cancer types.64
	PPP1R9A	Neurabin-1	Is a multi-domain protein with an N-terminal actin-binding domain that promotes dendritic spine formation in hippocampal neurons.65
	PPP1R9B	Neurabin-2/Sinophilin	Binds protein phosphatase 1 (PP1) and recruits it to the actin cytoskeleton. It is highly concentrated in dendritic spines and postsynaptic densities of neurons.66
	PXN	Paxillin	Is a multi-domain focal adhesion protein that links FAK to the actin cytoskeleton by scaffolding vinculin and actopaxin.67
	RAPH1	Ras-associated and pleckstrin homology domains-containing protein 1	Also known as lamellipodin, is an adaptor protein that interacts with MYO10 to localize RAPH1 to filopodia tips, stabilizing filopodia. It also forms complexes with VASP to facilitate lamellipodia formation and binds to profilin–actin.42–44
	SORBS1	Sorbin and SH3 domain-containing proteins 1 and 2	Are adaptor proteins that link signaling proteins to the actin cytoskeleton. SORBS1 has been associated with obesity and type 2 diabetes, while SORBS2 is linked to arrhythmogenic cardiomyopathy.68,69
	SORBS2
	STRN	Striatin	Is a multifunctional scaffold protein that modulates kinases, phosphatases, and calcium-dependent signaling pathways. It is a key regulator in cardiovascular disease and cancer. calcium dependent pathways. Striatin is a key regulator in cardiovascular disease and cancer.70
	XIRP1	Xin actin-binding repeat-containing proteins 1 and 2	Localize to the myotendinous junctions of skeletal muscle and the intercalated discs of the heart. They bind actin and multiple actin-binding proteins, functioning as scaffolding proteins.71
	XIRP2
Junction Associated Proteins	CGN	Cingulin	Localized at tight junctions, Cingulin interacts with ZO-1, microtubules, and RhoGEFs. It contributes to the assembly and maintenance of tight junction structures and plays a role in regulating intracellular signal transduction.72
	CGNL1	Paracingulin	Localized at tight junctions, interacts with ZO-1, actin filaments, microtubules, and Tiam1. It contributes to the assembly and maintenance of tight junction structures and regulates intracellular signal transduction.72
	DSP	Desmoplakin	A desmosomal protein that interacts with various intermediate filaments, including desmin, keratin, and vimentin. It anchors desmosomes to the cytoskeleton, thereby providing structural integrity to cells and tissues.73
	PCDH1	Protocadherin-1	A cell adhesion protein belonging to the cadherin superfamily. It is predominantly expressed in neurons of the limbic system, where it localizes to synaptic complexes. PCDH1 mediates cell–cell adhesion and influences intracellular signaling pathways through its cytoplasmic domain, including Wnt and WAVE signaling.74
	PXN	Paxillin	Is a multi-domain focal adhesion protein that links FAK to the actin cytoskeleton by scaffolding vinculin and actopaxin.67
	TJP1	Tight Junction Protein 1 / ZO-1	A multi-domain protein belonging to the zona occludens family. TJP1 interacts with various proteins, including α-catenin, mediating the connection between adjacent cells and contributing to tight junction assembly and stability.75
Chromatin-Associated Proteins	BRD10	Bromodomain-containing protein	An uncharacterized protein containing a bromodomain. Bromodomain-containing proteins typically bind acetylated lysine residues on histones and are often involved in chromatin remodeling and transcriptional regulation.
	PHC2	Polyhomeotic-like protein 2	A component of the Polycomb group (PcG) multiprotein PRC1-like complex. The PcG PRC1 complex mediates monoubiquitination of histone H2A at Lys-119, promoting a more compact chromatin structure and transcriptional repression.76
	SETD2	Histone-lysine N-methyltransferase SETD2	SETD2 is a histone methyltransferase that specifically catalyzes the trimethylation of histone H3 at Lys-36 (H3K36me3), using dimethylated H3K36 (H3K36me2) as a substrate. This modification is associated with transcriptional and chromatin regulation. SETD2 also methylates a-tubulin at K40 77
	SYCP1	Synaptonemal complex protein 1	Essential for chromosome pairing during meiosis.78
Supplementary Table 4. Glossary of Predicted SFM Proteins.
1. Paunola, E., Mattila, P. K. & Lappalainen, P. WH2 domain: a small, versatile adapter for actin monomers. FEBS Letters 513, 92–97 (2002). 2. Uruno, T., Zhang, P., Liu, J., Hao, J.-J. & Zhan, X. Haematopoietic lineage cell-specific protein 1 (HS1) promotes actin-related protein (Arp) 2/3 complex-mediated actin polymerization. Biochem J 371, 485–493 (2003). 3. Daly, R. J. Cortactin signalling and…

## Sheet: Supplementary Table 5
	No.	Name	Expression System
	1	1_pSF421-10xHis-GFP-TEV-ITPKA-FL	bacterial protein expression
	2	2_pSF421_10xHis_GFP_TEV	bacterial protein expression
	3	3_pSF421_10xHis_GFP_TEV_10xHis	bacterial protein expression
	4	4_pSF421_Control_GFP_TEV_10xHis	bacterial protein expression
	5	5_pSF421_Lifeact_WT_GFP_TEV_10xHis	bacterial protein expression
	6	6_pSF421_Lifeact_Mut_GFP_TEV_10xHis	bacterial protein expression
	7	7_pSF421_ESPNL_GFP_TEV_10xHis	bacterial protein expression
	8	8_pSF421_SHROOM3_GFP_TEV_10xHis	bacterial protein expression
	9	9_pSF421_USP54_GFP_TEV_10xHis	bacterial protein expression
	10	10_pSF421_PPP1R9A_GFP_TEV_10xHis	bacterial protein expression
	11	11_pSF421_CEFIP_GFP_TEV_10xHis	bacterial protein expression
	12	12_pSF421_CGNL_GFP_TEV_10xHis	bacterial protein expression
	13	13_pSF421_SHROOM3_M2_GFP_TEV_10xHis	bacterial protein expression
	14	14_pSF421_SHROOM3_M3_GFP_TEV_10xHis	bacterial protein expression
	15	15_pSF421_SHROOM3_M4_GFP_TEV_10xHis	bacterial protein expression
	16	16_pSF421_SHROOM3_M2_M3_GFP_TEV_10xHis	bacterial protein expression
	17	17_pSF421_SHROOM3_M1_GFP_TEV_10xHis	bacterial protein expression
	18	18_pSF421_USP54_M1_GFP_TEV_10xHis	bacterial protein expression
	19	19_pSF421_USP54_M2_GFP_TEV_10xHis	bacterial protein expression
	20	20_pSF421_USP54_M3_GFP_TEV_10xHis	bacterial protein expression
	21	21_pSF421_USP54_M4_GFP_TEV_10xHis	bacterial protein expression
	22	22_pEGFP-N1 LifeAct_WT	transient eukaryotic expression
	23	23_pEGFP-N1 LifeAct_Mut	transient eukaryotic expression
	24	24_pEGFP-N1 ARHGEF11_WT	transient eukaryotic expression
	25	25_pEGFP-N1 ARHGEF11_Mut	transient eukaryotic expression
	26	26_pEGFP-N1 DENND1C_WT	transient eukaryotic expression
	27	27_pEGFP-N1 DENND1C_Mut	transient eukaryotic expression
	28	28_pEGFP-N1 DIXDC1_WT	transient eukaryotic expression
	29	29_pEGFP-N1 DIXDC1_Mut	transient eukaryotic expression
	30	30_pEGFP-N1 FGD1_WT	transient eukaryotic expression
	31	31_pEGFP-N1 FGD1_Mut	transient eukaryotic expression
	32	32_pEGFP-N1 FGD4_WT	transient eukaryotic expression
	33	33_pEGFP-N1 FGD4_Mut	transient eukaryotic expression
	34	34_pEGFP-N1 ITPKA_WT	transient eukaryotic expression
	35	35_pEGFP-N1 ITPKA_Mut	transient eukaryotic expression
	36	36_pEGFP-N1 ITPKA_FL_WT	transient eukaryotic expression
	37	37_pEGFP-N1 ITPKA_FL_Mut	transient eukaryotic expression
	38	38_pEGFP-N1 DIXDC1_FL_WT	transient eukaryotic expression
	39	39_pEGFP-N1 DIXDC1_FL_Mut	transient eukaryotic expression
	40	40_pEGFP-N1 FGD1_FL_WT	transient eukaryotic expression
	41	41_pEGFP-N1 FGD1_FL_Mut	transient eukaryotic expression
	42	42_pEGFP-N1 LifeAct_Mut_Glu	transient eukaryotic expression
	43	43_pEGFP-N1 ARHGEF11_Mut_Glu	transient eukaryotic expression
	44	44_pEGFP-N1 DENND1C_Mut_Glu	transient eukaryotic expression
	45	45_pEGFP-N1 DIXDC1_Mut_Glu	transient eukaryotic expression
	46	46_pEGFP-N1 FGD1_Mut_Glu	transient eukaryotic expression
	47	47_pEGFP-N1 FGD4_Mut_Glu	transient eukaryotic expression
	48	48_pEGFP-N1 ITPKA_Mut_Glu	transient eukaryotic expression
Supplementary Table 5. Plasmidlist

## Sheet: Supplementary Table 6
	No.	Name	5' - Sequence - 3'	Temp.	Elongation Time (min:sec)	Polymerase	Template Vector	Product Vector	Cloning Method
	1	Fw_GFP-Control (P1)	TAAGCTTAATTAGCTGAGCTTGGACTC	65 °C	02:30:00	Q5	1_pSF421-10xHis-GFP-TEV-ITPKA-FL	2_pSF421_10xHis_GFP_TEV	KLD
	2	Rv_GFP-Control (P2)	ATGGCCCTGAAAATAAAGATTCTCATC
	3	Fw_GFP-Control (P3)	TCATTCAGGCCATCACCAtaCCGGaCACCACCATTAAGCTTAATTAGCTGAGCTTGGAC	68 °C	02:30:00	Q5	2_pSF421_10xHis_GFP_TEV	3_pSF421_10xHis_GFP_TEV_10xHis	KLD
	4	Rv_GFP-Control (P4)	TGGTGATGCTTGCTGCTGCCGCCGCTGCCGCCGCCCTGAAAATAAAGATTCTCATCAGCC
	5	Fw_GFP-Control (P5)	gtcgccaccAGCGTGAGCAAGGGCGCG	69 °C	02:30:00	Q5	3_pSF421_10xHis_GFP_TEV_10xHis	4_pSF421_GFP_TEV_10xHis	KLD
	6	Rv_GFP-Control (P6)	cggtgggtcgccCATGgTTAATTTCTCCTCTTTAATGAATTCTGTGTGAAA
	7	Fw_LifeactWT (P7)	AAAAAATTTGAGTCGATCTCGAAAGAAGAgggcgacccaccgg	68 °C	02:30:00	Q5	4_pSF421_GFP_TEV_10xHis	5_pSF421_Lifeact_WT_GFP_TEV_10xHis	KLD
	8	Rv_LifeactWT (P8)	GATTAAATCGGCAACACCCATCATGgTTAATTTCTCCTCTTTAATGAATTCTGTGTG
	9	Fw_LifeactMut (P9)	AAAAAAGCTGAGTCGATCTCGAAAGAAGAgggcgacccaccgg	68 °C	02:30:00	Q5	4_pSF421_GFP_TEV_10xHis	6_pSF421_Lifeact_Mut_GFP_TEV_10xHis	KLD
	10	Rv_LifeactMut (P10)	GATTAAATCGGCaGCACCCATCATGgTTAATTTCTCCTCTTTAATGAATTCTGTGTG
	11	Fw_ESPNL (P11)	GCGTGCGCACCCTGCGCGGCAACTTTGAAAGCGCGAGCGGCCCGCTGTGCggcgacccaccggtcgccac	66 °C	02:30:00	Q5	4_pSF421_GFP_TEV_10xHis	7_pSF421_ESPNL_GFP_TEV_10xHis	QuickChange-like
	12	Rv_ESPNL (P12)	CGCAGGGTGCGCACGCTCACGCCCCATTCCTGAATCATGgTTAATTTCTCCTCTTTAATGAATTCTGT
	13	Fw_SHROOM3 (P13)	GCGTGCTGGAAAAAGTGAGCAAATTTGAACAGCGCGAACAGGGCAGCCAGggcgacccaccggtcgccac	66 °C	02:30:00	Q5	4_pSF421_GFP_TEV_10xHis	8_pSF421_SHROOM3_GFP_TEV_10xHis	QuickChange-like
	14	Rv_SHROOM3 (P14)	ACTTTTTCCAGCACGCTGCAATGCGGTTTGCCATACATGgTTAATTTCTCCTCTTTAATGAATTCTGT
	15	Fw_USP54 (P15)	TGGTGCGCAGCCTGGCGGAACAGTTTCAGCGCATGCAGGGCGTGAGCATGggcgacccaccggtcgccac	66 °C	02:30:00	Q5	4_pSF421_GFP_TEV_10xHis	9_pSF421_USP54_GFP_TEV_10xHis	QuickChange-like
	16	Rv_USP54 (P16)	GCCAGGCTGCGCACCAGGCCTTTGGTGCTCGGAAACATGgTTAATTTCTCCTCTTTAATGAATTCTGT
	17	Fw_PPP1R9A (P17)	CCGTGAGCCAGCTGAGCGCGGTGTTTGAAAACACCGATAGCCCGAGCGCGggcgacccaccggtcgccac	66 °C	02:30:00	Q5	4_pSF421_GFP_TEV_10xHis	10_pSF421_PPP1R9A_GFP_TEV_10xHis	QuickChange-like
	18	Rv_PPP1R9A (P18)	CTCAGCTGGCTCACGGTCGGGCTCACCGCTTCGGTCATGgTTAATTTCTCCTCTTTAATGAATTCTGT
	19	Fw_CEFIP (P19)	AAGTGAGCACCCTGATTAAAAGCTTTGATCGCACCGAAAGCCAGCGCTGCggcgacccaccggtcgccac	66 °C	02:30:00	Q5	4_pSF421_GFP_TEV_10xHis	11_pSF421_CEFIP_GFP_TEV_10xHis	QuickChange-like
	20	Rv_CEFIP (P20)	ATCAGGGTGCTCACTTTGCTCACCGGTTTGTTGCTCATGgTTAATTTCTCCTCTTTAATGAATTCTGT
	21	Fw_CGNL (P21)	GCGTGGATCAGCTGATTGAAAAATTTGATCAGAAACCGGGCCTGCAGCGCggcgacccaccggtcgccac	66 °C	02:30:00	Q5	4_pSF421_GFP_TEV_10xHis	12_pSF421_CGNL_GFP_TEV_10xHis	QuickChange-like
	22	Rv_CGNL (P22)	ATCAGCTGATCCACGCCCGGAATGCTGCCGGTATCCATGgTTAATTTCTCCTCTTTAATGAATTCTGT
	23	Fw_SHROOM3_M2 (P23)	GCAAACCGCATTCCAGCGTGCTGG	67 °C	02:30:00	Q5	8_pSF421_SHROOM3_GFP_TEV_10xHis	13_pSF421_SHROOM3_M2_GFP_TEV_10xHis	QuickChange-like
	24	Rv_SHROOM3_M2 (P24)	AATGCGGTTTGCCAATCATGGTTAATTTCTCCTC
	25	Fw_SHROOM3_M3 (P25)	AGTGAGCAAATTTGAACAGCGC	67 °C	02:30:00	Q5	8_pSF421_SHROOM3_GFP_TEV_10xHis	14_pSF421_SHROOM3_M3_GFP_TEV_10xHis	QuickChange-like
	26	Rv_SHROOM3_M3 (P26)	TCAAATTTGCTCACTAATTCCAGCACGCTG
	27	Fw_SHROOM3_M4 (P27)	GCTCGCTGCCAGGGCAGCGCGggcgacccacc	69 °C	02:30:00	Q5	8_pSF421_SHROOM3_GFP_TEV_10xHis	15_pSF421_SHROOM3_M4_GFP_TEV_10xHis	QuickChange-like
	28	Rv_SHROOM3_M4 (P28)	CTGGCAGCGAGCTTCAAATTTGCTCACTTTTTCCAGCAC
		Fw_SHROOM3_M3 (P25)	AGTGAGCAAATTTGAACAGCGC	67 °C	02:30:00	Q5	14_pSF421_SHROOM3_M2_GFP_TEV_10xHis	16_pSF421_SHROOM3_M2_M3_GFP_TEV_10xHis	QuickChange-like
		Rv_SHROOM3_M3 (P26)	TCAAATTTGCTCACTAATTCCAGCACGCTG
		Fw_SHROOM3_M4 (P27)	GCTCGCTGCCAGGGCAGCGCGggcgacccacc	69 °C	02:30:00	Q5	16_pSF421_SHROOM3_M2_M3_GFP_TEV_10xHis	17_pSF421_SHROOM3_M1_GFP_TEV_10xHis	QuickChange-like
	29	Rv_SHROOM3_M2 (P29)	CTGGCAGCGAGCTTCAAATTTGCTCACTAATTCCAGCAC
	30	Fw_USP54_M1 (P30)	CCTGATCGAACAGTTTGAGCGCATACAGGGCGTGAGCGCGggcgacccacc	72 °C	02:30:00	Q5	9_pSF421_USP54_GFP_TEV_10xHis	18_pSF421_USP54_M1_GFP_TEV_10xHis	QuickChange-like
	31	Rv_USP54_M1 (P31)	AACTGTTCGATCAGGCTGCGCACCGAGCCTTTGGTGCTCGGAATCATGgTTAATTTCTCC
	32	Fw_USP54_M2 (P32)	GAGCACCAAAGGCTCGGTGCGCAGCCTG	68 °C	02:30:00	Q5	9_pSF421_USP54_GFP_TEV_10xHis	19_pSF421_USP54_M2_GFP_TEV_10xHis	QuickChange-like
	33	Rv_USP54_M2 (P33)	CCTTTGGTGCTCGGAATCATGgTTAATTTCTCC
	34	Fw_USP54_M3 (P34)	ATCGAACAGTTTGAGCGCATGCAGG	63 °C	02:30:00	Q5	9_pSF421_USP54_GFP_TEV_10xHis	20_pSF421_USP54_M3_GFP_TEV_10xHis	QuickChange-like
	35	Rv_USP54_M3 (P35)	AAACTGTTCGATCAGGCTGCGCACC
	36	Fw_USP54_M4 (P36)	TACAGGGCGTGAGCGCGggcgacccacc	72 °C	02:30:00	Q5	9_pSF421_USP54_GFP_TEV_10xHis	21_pSF421_USP54_M4_GFP_TEV_10xHis	QuickChange-like
	37	Rv_USP54_M4 (P37)	TCACGCCCTGTATGCGCTGAAACTG
	38	Fw_Lifeact_WT_EGFP-N1 (P38)	GAAGGGGATCCGGGTGCTGGTGCTGGTGCTGGTGCTATGGGCGTGAGCAAGGGCGAGG	68 °C	02:30:00	Q5	pEGFP-N1 from Addgene	22_pEGFP-N1 LifeAct_WT	KLD
	39	Rv_Lifeact_WT_EGFP-N1 (P39)	TTCCTTTGAGATGCTTTCGAATTTCTTGATCAAATCTGCGACACCCATGGTGGCGACCG
	40	Fw_Lifeact_Mut_EGFP-N1 (P40)	caagaaagccgaaagcatctcAAAGGAAGAAGGGGATCCGGG	70 °C	02:30:00	Q5	22_pEGFP-N1 LifeAct_WT	23_pEGFP-N1 LifeAct_Mut	KLD
	41	Rv_Lifeact_Mut_EGFP-N1 (P41)	atcaaatctgcggcacccatggTGGCGACCGGTGGATCCC
	42	Fw_ARHGEF11_WT_EGFP-N1 (P42)	GAGGAACATCATCCAGCACTTCGAGAACAACCAGCAGTACGACGCCGGGGATCCGGGTGCTGGTG	72 °C	02:30:00	Q5	22_pEGFP-N1 LifeAct_WT	24_pEGFP-N1 ARHGEF11_WT	QuickChange-like
	43	Rv_ARHGEF11_WT_EGFP-N1 (P43)	CTGGATGATGTTCCTCACGTTGCCGGGCTTCACCTCCACCATGGTGGCGACCGGTGGAT
	44	Fw_ARHGEF11_Mut_EGFP-N1 (P44)	CAGGAACATCATCCAGCACGCCGAGAACAACCAGCAGTACGACGCCGGGGATCCGGGTGCTGGTG	72 °C	02:30:00	Q5	22_pEGFP-N1 LifeAct_WT	25_pEGFP-N1 ARHGEF11_Mut	QuickChange-like
	45	Rv_ARHGEF11_Mut_EGFP-N1 (P45)	CTGGATGATGTTCCTGGCGTTGCCGGGCTTCACCTCCACCATGGTGGCGACCGGTGGAT
	46	Fw_DENND1C_WT_EGFP-N1 (P46)	GGCCGACCTGAAGAAGTGCTTCGAGGGCGGGGATCCGGGTGCTGGTG	72 °C	02:30:00	Q5	22_pEGFP-N1 LifeAct_WT	26_pEGFP-N1 DENND1C_WT	QuickChange-like
	47	Rv_DENND1C_WT_EGFP-N1 (P47)	CTTCTTCAGGTCGGCCACCCTGGGCCTGCTGCTGGGCTGCATGGTGGCGACCGGTGGAT
	48	Fw_DENND1C_Mut_EGFP-N1 (P48)	CGCCGACCTGAAGAAGTGCGCCGAGGGCGGGGATCCGGGTGCTGGTG	72 °C	02:30:00	Q5	22_pEGFP-N1 LifeAct_WT	27_pEGFP-N1 DENND1C_Mut	QuickChange-like
	49	Rv_DENND1C_Mut_EGFP-N1 (P49)	CTTCTTCAGGTCGGCGGCCCTGGGCCTGCTGCTGGGCTGCATGGTGGCGACCGGTGGAT
	50	Fw_DIXDC1_WT_EGFP-N1 (P50)	GAGGGCCCTGGTGCAGCAGTACGAGGGCCAGCAGAGGAGCCCCAGCGGGGATCCGGGTGCTGGTG	72 °C	02:30:00	Q5	22_pEGFP-N1 LifeAct_WT	28_pEGFP-N1 DIXDC1_WT	QuickChange-like
	51	Rv_DIXDC1_WT_EGFP-N1 (P51)	CTGCACCAGGGCCCTCACGCTCCAGTAGGGGTTCTCGATCATGGTGGCGACCGGTGGAT
	52	Fw_DIXDC1_Mut_EGFP-N1 (P52)	CAGGGCCCTGGTGCAGCAGGCCGAGGGCCAGCAGAGGAGCCCCAGCGGGGATCCGGGTGCTGGTG	72 °C	02:30:00	Q5	22_pEGFP-N1 LifeAct_WT	29_pEGFP-N1 DIXDC1_Mut	QuickChange-like
	53	Rv_DIXDC1_Mut_EGFP-N1 (P53)	CTGCACCAGGGCCCTGGCGCTCCAGTAGGGGTTCTCGATCATGGTGGCGACCGGTGGAT
	54	Fw_FGD1_WT_EGFP-N1 (P54)	GCAGCCTGATCGAGAAGTTCGAGAGGGAGCCCGTGATCGTGGCCGGGGATCCGGGTGCTGGTG	72 °C	02:30:00	Q5	22_pEGFP-N1 LifeAct_WT	30_pEGFP-N1 FGD1_WT	QuickChange-like
	55	Rv_FGD1_WT_EGFP-N1 (P55)	TTCTCGATCAGGCTGCTCACGGCGGCGCTGCTGGGGCTGGCCATGGTGGCGACCGGTGGAT
	56	Fw_FGD1_Mut_EGFP-N1 (P56)	GCAGCCTGATCGAGAAGGCCGAGAGGGAGCCCGTGATCGTGGCCGGGGATCCGGGTGCTGGTG	72 °C	02:30:00	Q5	22_pEGFP-N1 LifeAct_WT	31_pEGFP-N1 FGD1_Mut	QuickChange-like
	57	Rv_FGD1_Mut_EGFP-N1 (P57)	TTCTCGATCAGGCTGCTGGCGGCGGCGCTGCTGGGGCTGGCCATGGTGGCGACCGGTGGAT
	58	Fw_FGD4_WT_EGFP-N1 (P58)	GAGCGACCTGATCAGCAGGTTCGAGGGCGGCAGCAGCCTGAGCAACGGGGATCCGGGTGCTGGTG	72 °C	02:30:00	Q5	22_pEGFP-N1 LifeAct_WT	32_pEGFP-N1 FGD4_WT	QuickChange-like
	59	Rv_FGD4_WT_EGFP-N1 (P59)	GCTGATCAGGTCGCTCACCTTGCTGGGCTTCTCCTTGCTCATGGTGGCGACCGGTGGAT
	60	Fw_FGD4_Mut_EGFP-N1 (P60)	CAGCGACCTGATCAGCAGGGCCGAGGGCGGCAGCAGCCTGAGCAACGGGGATCCGGGTGCTGGTG	72 °C	02:30:00	Q5	22_pEGFP-N1 LifeAct_WT	33_pEGFP-N1 FGD4_Mut	QuickChange-like
	61	Rv_FGD4_Mut_EGFP-N1 (P61)	GCTGATCAGGTCGCTGGCCTTGCTGGGCTTCTCCTTGCTCATGGTGGCGACCGGTGGAT
	62	Fw_ITPKA_WT_EGFP-N1 (P62)	GGGCGAGCTGAGGCTGCTGTTCGAGGCCAGGTGCGCCGCCGTGGCCGGGGATCCGGGTGCTGGTG	72 °C	02:30:00	Q5	22_pEGFP-N1 LifeAct_WT	34_pEGFP-N1 ITPKA_WT	QuickChange-like
	63	Rv_ITPKA_WT_EGFP-N1 (P63)	CAGCCTCAGCTCGCCCACGCTCCTCCTGGGGGCCCTCTCCATGGTGGCGACCGGTGGAT
	64	Fw_ITPKA_Mut_EGFP-N1 (P64)	CGGCGAGCTGAGGCTGCTGGCCGAGGCCAGGTGCGCCGCCGTGGCCGGGGATCCGGGTGCTGGTG	72 °C	02:30:00	Q5	22_pEGFP-N1 LifeAct_WT	35_pEGFP-N1 ITPKA_Mut	QuickChange-like
	65	Rv_ITPKA_Mut_EGFP-N1 (P65)	CAGCCTCAGCTCGCCGGCGCTCCTCCTGGGGGCCCTCTCCATGGTGGCGACCGGTGGAT
	66	Fw_openVec_EGFP-N1 (P66)	GGGGATCCGGGTGCTGG	71 °C	02:30:00	Phusion	22_pEGFP-N1 LifeAct_WT	Backbone for T4 Reactions	Backbone for T4
	67	Rv_openVec_EGFP-N1 (P67)	GGTGGCGACCGGTGG
	68	Fw_ITPKA_FL_WT_EGFP-N1 (P68)	CCGCGGGCCCGGGATCCACCGGTCGCCACCATGACCCTGCCCGGG	68 °C	00:45:00	Q5	From Kuester et al.	36_pEGFP-N1 ITPKA_FL_WT	Insert for T4
	69	Rv_ITPKA_FL_WT_EGFP-N1 (P69)	ACCAGCACCAGCACCAGCACCCGGATCCCCTCTCTCAGCCAGGCTGG
	70	Fw_ITPKA_FL_Mut_EGFP-N1 (P70)	cgcctgctcgccGAGGCGCGCTGTGCGGCG	72 °C	03:00:00	Q5	36_pEGFP-N1 ITPKA_FL_WT	37_pEGFP-N1 ITPKA_FL_Mut	QuickChange-like
	71	Rv_ITPKA_FL_Mut_EGFP-N1 (P71)	cagctccccggcACTCCTGCGCGGGGCCCG
	72	Fw_DIXDC1_FL_WT_EGFP-N1 (P72)	CCGCGGGCCCGGGATCCACCGGTCGCCACCATGCTAGCCTGCCTGACC	67 °C	01:00:00	Q5	Gene Fragment ordered (IDT)	38_pEGFP-N1 DIXDC1_FL_WT	Insert for T4
	73	Rv_DIXDC1_FL_WT_EGFP-N1 (P73)	ACCAGCACCAGCACCAGCACCCGGATCCCCATTCTCTCCATGGTCTTCTTCCAC
	74	Fw_DIXDC1_FL_Mut_EGFP-N1 (P74)	gtgcagcaggccGAAGGGCAACAAAGGTCC	63 °C	03:30:00	Q5	38_pEGFP-N1 DIXDC1_FL_WT	39_pEGFP-N1 DIXDC1_FL_Mut	QuickChange-like
	75	Rv_DIXDC1_FL_Mut_EGFP-N1 (P75)	tagggcccgcgcACTCCAGTATGGATTCTCAATTTC
	76	Fw_FGD1_FL_WT_EGFP-N1 (P76)	CCGCGGGCCCGGGATCCACCGGTCGCCACCatgcatggccaccgagtcccg	72 °C	01:30:00	Q5	Addgene Plasmid #129612	40_pEGFP-N1 FGD1_FL_WT	Insert for T4
	77	Rv_FGD1_FL_WT_EGFP-N1 (P77)	ACCAGCACCAGCACCAGCACCCGGATCCCCGGTCTTGTCTCGGGTCTGGGAG
	78	Fw_FGD1_FL_Mut_EGFP-N1 (P78)	attgagaaggctGAAAGAGAGCCTGTGATTG	61 °C	03:45:00	Q5	40_pEGFP-N1 FGD1_FL_WT	41_pEGFP-N1 FGD1_FL_Mut	QuickChange-like
	79	Rv_FGD1_FL_Mut_EGFP-N1 (P79)	caatgatgatgcTGCTGCAGAACTAGTGCT
	80	Lifeact_to_E_Mut_Fw(P80)	GATTTGATCAAGAAAGAGGAAAGCATCTCAAAGGAAGAAGGGGATCC	70 °C	02:30:00	Q5	22_pEGFP-N1 LifeAct_WT	42_pEGFP-N1 LifeAct_Mut_Glu	QuickChange-like
	81	Lifeact_to_E_Mut_Rv(P81)	CTTGATCAAATCTGCCTCACCCATGGTGGCGAC
	82	ARHGEF11_to_E_Mut_Fw(P82)	AACATCATCCAGCACGAGGAGAACAACCAGCAGTACGACGC	72 °C	02:30:00	Q5	24_pEGFP-N1 ARHGEF11_WT	43_pEGFP-N1 ARHGEF11_Mut_Glu	QuickChange-like
	83	ARHGEF11_to_E_Mut_Rv(P83)	CTGGATGATGTTCCTCTCGTTGCCGGGCTT
	84	DENND1C_to_E_Mut_Fw(P84)	GACCTGAAGAAGTGCGAGGAGGGCGGGGATCCGGG	72 °C	02:30:00	Q5	26_pEGFP-N1 DENND1C_WT	44_pEGFP-N1 DENND1C_Mut_Glu	QuickChange-like
	85	DENND1C_to_E_Mut_Rv(P85)	CTTCTTCAGGTCGGCCTCCCTGGGCCTGCT
	86	DIXDC1_to_E_Mut_Fw(P86)	GCCCTGGTGCAGCAGGAGGAGGGCCAGCAG	72 °C	02:30:00	Q5	28_pEGFP-N1 DIXDC1_WT	45_pEGFP-N1 DIXDC1_Mut_Glu	QuickChange-like
	87	DIXDC1_to_E_Mut_Rv(P87)	CTGCACCAGGGCCCTCTCGCTCCAGTAGGG
	88	FGD1_to_E_Mut_Fw(P88)	AGCCTGATCGAGAAGGAGGAGAGGGAGCCCGTGATCGTGGCCGG	72 °C	02:30:00	Q5	30_pEGFP-N1 FGD1_WT	46_pEGFP-N1 FGD1_Mut_Glu	QuickChange-like
	89	FGD1_to_E_Mut_Rv(P89)	CTCGATCAGGCTGCTCTCGGCGGCGCTGCT
	90	FGD4_to_E_Mut_Fw(P90)	GACCTGATCAGCAGGGAGGAGGGCGGCAGCAGC	72 °C	02:30:00	Q5	32_pEGFP-N1 FGD4_WT	47_pEGFP-N1 FGD4_Mut_Glu	QuickChange-like
	91	FGD4_to_E_Mut_Rv(P91)	GCTGATCAGGTCGCTCTCCTTGCTGGGC
	92	ITPKA_to_E_Mut_Fw(P92)	GAGCTGAGGCTGCTGGAGGAGGCCAGGTGCGCCGC	72 °C	02:30:00	Q5	34_pEGFP-N1 ITPKA_WT	48_pEGFP-N1 ITPKA_Mut_Glu	QuickChange-like
	93	ITPKA_to_E_Mut_Rv(P93)	CAGCCTCAGCTCGCCCTCGCTCCTCCTGGG
	Supplementary Table 6. Primerlist
