# Supplementary material for: Evolutionarily conserved short linear motifs drive actin filament binding
Source: Nat Cell Biol. 2026 Jul 6;28(7):1437–52. doi: 10.1038/s41556-026-01979-9 (PMC13364712; doi:10.1038/s41556-026-01979-9)
Supplement: Supplementary file 5 — Master source data workbook organized on a figure-by-figure basis, with one worksheet per figure as applicable. [file 41556_2026_1979_MOESM5_ESM.xlsx]

## Sheet: Figure 1
	Raw Data from SLiMFold, Figure 1 e-j
Folder	Name	Position	PSSM_Score	IUPRED_Score	ANCHOR_Score	Coil_Score	Helix_Score	Strand_Score	Mean_pLDDT	Mean_pTM	Mean_ipTM	Mean_RMSD	Mean_Delta_Theta	Mean_Delta_Phi	Mean_Helix_Polarity	Cluster
XP_0472939731_pos_39_5b74b.result	XP_047293973.1 myomegalin-like [Homo sapiens]	39	1	0.43	0.44	0.01	0.99	0	93.1333	0.913333	0.780667	9.23179	-21.4844	173.703	-1	1
XP_0357170171_pos_274_de518.result	XP_035717017.1 golgin subfamily A member 6-like protein 1, partial [Homo sapiens]	274	8.24	0.54	0.58	0.04	0.96	0	93.7	0.913667	0.738667	10.3005	-17.8374	142.063	-1	1
NP_0012453261_pos_37_ce8ee.result	NP_001245326.1 coiled-coil domain-containing protein 103 isoform 2 [Homo sapiens]	37	9.31	0.4	0.43	0.13	0.86	0	93.4333	0.916667	0.793333	6.41518	-34.1209	16.155	1	2
NP_0562991_pos_183_ada81.result	NP_056299.1 pre-mRNA-splicing factor SYF2 isoform 1 [Homo sapiens]	183	8.55	0.47	0.47	0.1	0.9	0.01	91.5	0.907667	0.836667	15.2279	-37.0027	-34.6253	1	2
NP_0558724_pos_3093_c5c65.result	NP_055872.4 E3 ubiquitin-protein ligase MYCBP2 [Homo sapiens]	3093	8.67	0.5	0.71	0.22	0.75	0.02	91	0.904333	0.704333	8.60146	-30.1022	160.683	-1	1
NP_0013582021_pos_511_04c8f.result	NP_001358202.1 neuronal tyrosine-phosphorylated phosphoinositide-3-kinase adapter 2 isoform 1 [Homo sapiens]	511	12	0.83	0.94	0.03	0.97	0	91.7	0.906	0.866	10.377	5.43813	132.794	-1	1
NP_0012429411_pos_1572_4609a.result	NP_001242941.1 myosin-10 isoform 1 [Homo sapiens]	1572	12.5	0.55	0.52	0.01	0.99	0	91.4667	0.921333	0.855	28.6328	-30.2651	-74.8816	1	-1
NP_0033641_pos_828_bc41b.result	NP_003364.1 vinculin isoform VCL [Homo sapiens]	828	14	0.68	0.67	0.17	0.84	0.01	89.8333	0.879	0.623	6.96376	-16.0669	-25.355	1	2
NP_0011913791_pos_518_69733.result	NP_001191379.1 cell cycle progression protein 1 isoform 2 [Homo sapiens]	518	8.26	0.61	0.44	0.06	0.94	0	89.6667	0.889	0.649333	10.5804	-21.0583	-12.2769	1	2
NP_0013160661_pos_1056_eade4.result	NP_001316066.1 receptor-type tyrosine-protein phosphatase F isoform 3 precursor [Homo sapiens]	1056	8.32	0.45	0.56	0.2	0.77	0.02	90.9333	0.905667	0.765333	9.11013	-21.8217	169.467	-1	1
NP_0012694191_pos_308_b8a99.result	NP_001269419.1 golgin subfamily A member 8H [Homo sapiens]	308	8.21	0.64	0.59	0.01	0.99	0	92.4667	0.902333	0.788	12.3763	-10.7568	155.288	-1	1
NP_7757642_pos_377_fb12f.result	NP_775764.2 circadian clock protein PASD1 [Homo sapiens]	377	8.92	0.67	0.5	0.01	0.99	0	91.3333	0.906333	0.683333	19.4343	-51.2585	-30.9436	1	-1
NP_0012736631_pos_1621_d6866.result	NP_001273663.1 centromere-associated protein E isoform 2 [Homo sapiens]	1621	5.12	0.49	0.45	0.03	0.97	0	89.2	0.903	0.643667	15.1675	-32.5929	-25.578	1	2
NP_0619163_pos_651_ddf8a.result	NP_061916.3 amyloid beta A4 precursor protein-binding family B member 1-interacting protein [Homo sapiens]	651	12	0.96	1	0.01	0.99	0	92.8333	0.913	0.818667	10.1753	-10.3681	143.105	-1	1
NP_0011388801_pos_289_38742.result	NP_001138880.1 non-POU domain-containing octamer-binding protein isoform 1 [Homo sapiens]	289	8.52	0.63	0.48	0	1	0	94.0333	0.917	0.779333	3.29473	-8.08888	-19.5357	1	3
NP_0554011_pos_555_34f06.result	NP_055401.1 hormonally up-regulated neu tumor-associated kinase [Homo sapiens]	555	14.5	0.66	0.9	0.19	0.75	0.05	89.3667	0.885333	0.724333	13.1912	-7.41661	137.873	-1	1
NP_0060791_pos_415_41efc.result	NP_006079.1 tubulin beta-4B chain [Homo sapiens]	415	9.15	0.4	0.49	0.04	0.96	0	90.5667	0.890333	0.606333	13.0696	14.7991	144.166	-1	1
NP_0609483_pos_114_6929f.result	NP_060948.3 dysbindin domain-containing protein 2 isoform e [Homo sapiens]	114	8.99	0.43	0.44	0.02	0.98	0	91.6	0.901	0.805667	2.85954	-30.1882	-9.70527	1	3
NP_0021712_pos_633_60799.result	NP_002171.2 DNA-binding protein SMUBP-2 [Homo sapiens]	633	14.5	0.56	0.5	0.45	0.53	0.05	89.4	0.879667	0.668	13.6689	-51.5559	143.156	-1	1
NP_0012769781_pos_743_7b1fa.result	NP_001276978.1 general vesicular transport factor p115 isoform 1 [Homo sapiens]	743	13	0.56	0.57	0.01	0.99	0	92.6	0.912667	0.803	6.78141	-34.7677	-29.9498	1	2
NP_0012546571_pos_31_8ea5c.result	NP_001254657.1 inhibitor of growth protein 1 isoform E [Homo sapiens]	31	8.52	0.51	0.44	0.01	0.99	0	90.7	0.896	0.747333	9.66679	5.97866	149.359	-1	1
NP_0043331_pos_417_fd978.result	NP_004333.1 caldesmon isoform 2 [Homo sapiens]	417	8.14	0.64	0.58	0.04	0.96	0.01	90.4667	0.885333	0.706667	7.26545	2.17428	24.887	1	-1
NP_0011549701_pos_396_e70f5.result	NP_001154970.1 pleckstrin homology domain-containing family D member 1 [Homo sapiens]	396	6.12	0.5	0.44	0.01	0.99	0	90.4667	0.896333	0.834333	0.261989	0.533882	-0.723965	1	3
NP_9987541_pos_862_14517.result	NP_998754.1 ras-associated and pleckstrin homology domains-containing protein 1 isoform 1 [Homo sapiens]	862	10.32	0.81	0.83	0.32	0.69	0	90.1667	0.88	0.716667	2.16216	-14.5355	2.29305	1	3
NP_0011859461_pos_347_10d30.result	NP_001185946.1 leucine-rich repeat-containing protein 49 isoform 1 [Homo sapiens]	347	8.14	0.49	0.58	0.12	0.88	0.02	93.8	0.918	0.786	9.41044	5.50494	152.614	-1	1
NP_0010125244_pos_299_4fc6f.result	NP_001012524.4 coiled-coil domain-containing protein 66 isoform 2 [Homo sapiens]	299	9.89	0.43	0.41	0.17	0.83	0	92.1333	0.898667	0.631667	9.30249	0.956429	146.752	-1	1
NP_0016952_pos_1438_9ab4e.result	NP_001695.2 adhesion G protein-coupled receptor B3 [Homo sapiens]	1438	12.5	0.55	0.62	0.03	0.97	0	90.1	0.887333	0.685	9.83143	-0.00821686	143.682	-1	1
NP_0013635001_pos_1278_3b33e.result	NP_001363500.1 MAP kinase-activating death domain protein isoform 11 [Homo sapiens]	1278	8.4	0.44	0.43	0.11	0.87	0.03	87.9667	0.885667	0.603333	15.6336	9.03383	141.369	-1	1
NP_0608321_pos_178_4c57b.result	NP_060832.1 protein lin-7 homolog C [Homo sapiens]	178	0	0.45	0.45	0.01	0.99	0	90.6	0.907	0.697333	6.84356	-33.5513	-10.0702	1	2
NP_0013623401_pos_21_2a5d7.result	NP_001362340.1 echinoderm microtubule-associated protein-like 1 isoform 3 [Homo sapiens]	21	-4.49	0.72	0.68	0.09	0.91	0.02	91.2667	0.898333	0.743	1.57584	-17.1077	-0.648972	1	3
NP_0658211_pos_554_85651.result	NP_065821.1 cingulin [Homo sapiens]	554	8.69	0.55	0.56	0.02	0.98	0	91.2667	0.894333	0.641667	12.8265	1.46036	145.738	-1	1
NP_0013173511_pos_457_63848.result	NP_001317351.1 POU domain, class 6, transcription factor 1 isoform 2 [Homo sapiens]	457	9.46	0.5	0.49	0.21	0.78	0.01	90.4333	0.898333	0.715333	8.95237	-17.5666	166.06	-1	1
NP_0012693621_pos_150_ba1e8.result	NP_001269362.1 keratin, type I cytoskeletal 23 isoform 2 [Homo sapiens]	150	-5.34	0.43	0.46	0.04	0.96	0.01	92.3667	0.901333	0.756	17.5968	-14.8369	168.466	-1	1
NP_0013643481_pos_595_16419.result	NP_001364348.1 rho guanine nucleotide exchange factor 11 isoform 4 [Homo sapiens]	595	14	0.7	0.83	0.11	0.87	0.01	90.0667	0.897	0.881	0.562446	3.21318	-1.14353	1	3
NP_0000503_pos_2286_e8da6.result	NP_000050.3 breast cancer type 2 susceptibility protein isoform 1 [Homo sapiens]	2286	8.17	0.48	0.45	0.06	0.94	0	90.1	0.884	0.628333	13.2495	8.31293	143.993	-1	1
NP_0010739301_pos_117_2eb43.result	NP_001073930.1 homeobox protein unc-4 homolog [Homo sapiens]	117	8.72	0.55	0.45	0.06	0.94	0	87.7333	0.888333	0.630333	9.3777	3.02143	147.476	-1	1
XP_0472827491_pos_32_fa031.result	XP_047282749.1 post-GPI attachment to proteins factor 2 isoform X23 [Homo sapiens]	32	-2	0.43	0.44	0.03	0.97	0	89.3333	0.881333	0.732667	6.06376	-23.6591	-33.984	1	2
NP_0011069621_pos_469_d6a50.result	NP_001106962.1 angiomotin isoform 1 [Homo sapiens]	469	9.32	0.59	0.43	0	1	0	93.5667	0.901333	0.740667	18.8538	-23.5237	-12.0025	1	2
NP_0013378641_pos_116_63772.result	NP_001337864.1 zinc finger CCHC domain-containing protein 8 isoform 2 [Homo sapiens]	116	25.12	0.42	0.42	0.01	0.99	0	90.3667	0.91	0.809333	18.7135	-34.1314	-16.4202	1	2
NP_0559954_pos_2396_def1d.result	NP_055995.4 nesprin-2 isoform 1 [Homo sapiens]	2396	8.61	0.52	0.59	0.15	0.84	0.01	91.5	0.889333	0.722333	11.4222	-38.763	-29.4898	1	2
NP_0066032_pos_451_25709.result	NP_006603.2 kinesin-like protein KIF1C [Homo sapiens]	451	15	0.6	0.62	0.02	0.98	0	93.9333	0.917	0.782333	9.33986	2.78133	154.018	-1	1
NP_0011884721_pos_110_6620c.result	NP_001188472.1 protein FAM161A isoform 1 [Homo sapiens]	110	8.78	0.45	0.42	0.04	0.97	0	89.3	0.9	0.706667	9.53841	14.9571	158.465	-1	1
NP_0572322_pos_1871_f8589.result	NP_057232.2 SH3 and multiple ankyrin repeat domains protein 1 [Homo sapiens]	1871	12	0.74	0.77	0.02	0.99	0	89.9667	0.889	0.644	9.40459	-0.14193	152.018	-1	1
NP_0603923_pos_584_f9eff.result	NP_060392.3 pre-mRNA-processing factor 39 [Homo sapiens]	584	10.03	0.43	0.45	0.06	0.94	0	90.4	0.913	0.736	12.8208	0.0313034	-152.893	-1	0
NP_0011855501_pos_438_86391.result	NP_001185550.1 xin actin-binding repeat-containing protein 1 isoform 2 [Homo sapiens]	438	-2.78	0.6	0.74	0.05	0.95	0.01	90.3667	0.893333	0.873667	0.874681	-1.44599	-5.87808	1	3
NP_0044542_pos_211_63b60.result	NP_004454.2 FYVE, RhoGEF and PH domain-containing protein 1 [Homo sapiens]	211	20.5	0.85	0.98	0.08	0.92	0	90.6667	0.897	0.885	0.763733	-2.68403	-8.49124	1	3
NP_0010180081_pos_49_f5b11.result	NP_001018008.1 tropomyosin alpha-1 chain isoform Tpm1.12br [Homo sapiens]	49	8.05	0.56	0.51	0.02	0.98	0	95.4667	0.931333	0.879667	4.60083	-19.7022	-2.04734	1	2
XP_0472995281_pos_767_949aa.result	XP_047299528.1 TOG array regulator of axonemal microtubules protein 2 isoform X5 [Homo sapiens]	767	8.62	0.4	0.41	0.01	0.99	0	91.1333	0.893333	0.602	13.1544	-58.633	167.493	-1	1
NP_0011855501_pos_153_3debe.result	NP_001185550.1 xin actin-binding repeat-containing protein 1 isoform 2 [Homo sapiens]	153	8.67	0.59	0.81	0.14	0.65	0.23	91.6	0.903333	0.845333	0.519299	-1.98561	-2.14427	1	3
NP_0011211701_pos_563_8bf5a.result	NP_001121170.1 serine protease inhibitor Kazal-type 5 isoform a preproprotein [Homo sapiens]	563	8.24	0.47	0.43	0.02	0.98	0	91.0333	0.905333	0.754333	9.52793	9.17771	143.029	-1	1
NP_0002141_pos_345_ad136.result	NP_000214.1 keratin, type I cytoskeletal 12 [Homo sapiens]	345	6.12	0.4	0.43	0.02	0.98	0	92.4667	0.913	0.755333	6.51798	-44.4188	-11.6134	1	2
NP_0036511_pos_399_82d66.result	NP_003651.1 liprin-alpha-3 [Homo sapiens]	399	8.11	0.59	0.51	0	1	0	90.1	0.910333	0.767333	11.8166	-10.4501	154.906	-1	1
NP_0013359411_pos_326_bacfc.result	NP_001335941.1 testis-specific gene 10 protein isoform 1 [Homo sapiens]	326	8.59	0.48	0.44	0.05	0.95	0	93.3	0.903333	0.681	13.5126	3.27538	153.07	-1	1
NP_0011857671_pos_83_719e1.result	NP_001185767.1 RNA-binding protein 12 [Homo sapiens]	83	8.35	0.53	0.64	0.06	0.94	0.02	89.8	0.882667	0.602667	17.468	-43.2407	-14.3836	1	2
NP_1136091_pos_500_80b78.result	NP_113609.1 outer dynein arm-docking complex subunit 4 isoform 1 [Homo sapiens]	500	9.62	0.49	0.43	0.43	0.56	0.02	90.4333	0.892333	0.734667	12.1809	-3.65043	-149.723	-1	0
NP_0018102_pos_666_00c03.result	NP_001810.2 secretogranin-1 precursor [Homo sapiens]	666	8.22	0.53	0.56	0.02	0.98	0	93.4667	0.917667	0.714667	9.27693	-24.2772	157.442	-1	1
NP_6124083_pos_384_4798e.result	NP_612408.3 transmembrane protein 44 isoform a [Homo sapiens]	384	8.06	0.58	0.59	0.23	0.73	0.03	89.9333	0.888333	0.752333	12.8825	4.95358	155.775	-1	1
XP_0472749401_pos_13_17f88.result	XP_047274940.1 probable ATP-dependent RNA helicase DDX43 isoform X4 [Homo sapiens]	13	8.21	0.43	0.43	0.17	0.83	0.01	92.2667	0.904333	0.874	17.2725	-17.7057	-25.3429	1	2
NP_0012713521_pos_630_d5a8d.result	NP_001271352.1 rab effector MyRIP isoform a [Homo sapiens]	630	12.5	0.71	0.59	0.1	0.9	0	92.3333	0.903667	0.756	9.51216	4.87064	151.01	-1	1
NP_0013453671_pos_9_272b8.result	NP_001345367.1 Kruppel-like factor 18 [Homo sapiens]	9	13.5	0.76	0.97	0	1	0	93.5667	0.915667	0.866	7.12394	-16.3443	-24.4982	1	2
NP_0685062_pos_594_af342.result	NP_068506.2 supervillin isoform 2 [Homo sapiens]	594	13	0.71	0.8	0.01	0.99	0	89.5	0.881667	0.686333	3.00159	-9.03358	11.8016	1	3
NP_0010195541_pos_689_213f0.result	NP_001019554.1 neuron navigator 3 isoform 1 [Homo sapiens]	689	17	0.64	0.67	0.01	0.99	0	90.6	0.893	0.686333	10.4658	2.03407	131.022	-1	1
NP_0011389921_pos_485_c6048.result	NP_001138992.1 ankycorbin isoform a [Homo sapiens]	485	8.99	0.51	0.43	0.01	0.99	0	90.4667	0.913667	0.843333	7.6619	-21.1688	-35.8152	1	2
NP_0012695961_pos_719_0a151.result	NP_001269596.1 [F-actin]-monooxygenase MICAL2 isoform e [Homo sapiens]	719	5.88	0.43	0.51	0.01	0.99	0	89.2333	0.891	0.629667	6.8597	-16.0817	14.2032	1	2
NP_1716082_pos_122_b050d.result	NP_171608.2 UDP-GlcNAc:betaGal beta-1,3-N-acetylglucosaminyltransferase 9 [Homo sapiens]	122	0.88	0.41	0.42	0.06	0.84	0.12	92.7667	0.889333	0.622	31.3487	-73.3072	177.968	-1	1
NP_0010268552_pos_220_d9d16.result	NP_001026855.2 apoptosis-stimulating of p53 protein 2 isoform 1 [Homo sapiens]	220	9.79	0.49	0.43	0.04	0.96	0	94.1667	0.917333	0.77	9.32511	4.61976	147.804	-1	1
NP_0601173_pos_380_6ed26.result	NP_060117.3 pre-rRNA 2'-O-ribose RNA methyltransferase FTSJ3 [Homo sapiens]	380	12.5	0.65	0.51	0.01	1	0	93.2333	0.905333	0.668667	9.0709	4.69549	150.91	-1	1
NP_0012694131_pos_307_3e40a.result	NP_001269413.1 golgin subfamily A member 8R [Homo sapiens]	307	8.21	0.57	0.52	0.01	0.99	0	92.6	0.902667	0.747	9.10017	-15.5927	179.541	-1	1
NP_0011827602_pos_824_bee8f.result	NP_001182760.2 cilia- and flagella-associated protein 57 isoform a [Homo sapiens]	824	9.91	0.49	0.54	0.01	0.99	0	95.0667	0.927667	0.852667	9.43889	5.76247	146.004	-1	1
NP_0011290691_pos_1288_43566.result	NP_001129069.1 girdin isoform 1 [Homo sapiens]	1288	8.57	0.44	0.43	0.01	0.99	0	94.0667	0.907333	0.716667	33.3742	2.73632	144.901	-1	1
NP_0010731361_pos_43_eca89.result	NP_001073136.1 homeobox protein Nkx-2.1 isoform 1 [Homo sapiens]	43	12.5	0.55	0.63	0.2	0.81	0	88.8667	0.882333	0.756667	8.42583	13.202	-147.619	-1	0
NP_0011661841_pos_500_9f0bc.result	NP_001166184.1 golgin subfamily A member 4 isoform 1 [Homo sapiens]	500	8.29	0.5	0.45	0.01	0.99	0	92.9	0.892667	0.672333	24.1984	-31.0529	-39.7023	1	2
NP_0012733601_pos_691_07694.result	NP_001273360.1 DNA polymerase zeta catalytic subunit isoform b [Homo sapiens]	691	8.46	0.51	0.43	0.21	0.73	0.08	90.5	0.896333	0.733	4.54328	-32.7424	-19.9567	1	2
NP_0043183_pos_151_6c198.result	NP_004318.3 breakpoint cluster region protein isoform 1 [Homo sapiens]	151	18	0.83	0.94	0.07	0.93	0	90.4333	0.901667	0.853	0.210888	0.676582	-0.443954	1	3
NP_0013548741_pos_467_64f58.result	NP_001354874.1 rho GTPase-activating protein 42 isoform 2 [Homo sapiens]	467	9.6	0.42	0.42	0.02	0.98	0.01	90.0667	0.894667	0.770667	9.35242	4.47581	147.452	-1	1
NP_0014182851_pos_223_e100e.result	NP_001418285.1 putative uncharacterized protein MYH16 [Homo sapiens]	223	8.08	0.55	0.5	0.3	0.67	0.04	95.1667	0.918	0.847667	25.6637	-3.92802	-11.3988	1	-1
NP_0013173762_pos_1570_9fad9.result	NP_001317376.2 probable helicase with zinc finger domain isoform 2 [Homo sapiens]	1570	8.28	0.72	0.75	0.02	0.98	0.01	90.5	0.888333	0.629333	22.0411	7.31066	145.706	-1	1
NP_0011575651_pos_213_01558.result	NP_001157565.1 COP9 signalosome complex subunit 7a [Homo sapiens]	213	8.29	0.49	0.5	0.12	0.88	0.02	90.8667	0.889	0.637333	9.15283	-10.1913	174.163	-1	1
NP_0012712261_pos_1036_d08bc.result	NP_001271226.1 1-phosphatidylinositol 4,5-bisphosphate phosphodiesterase beta-2 isoform 2 [Homo sapiens]	1036	8.05	0.52	0.41	0.03	0.97	0	93.1333	0.915	0.753667	1.9971	-11.9622	-9.68365	1	3
NP_0604132_pos_279_09b9a.result	NP_060413.2 F-box only protein 34 [Homo sapiens]	279	13	0.54	0.66	0.02	0.98	0.01	91.3	0.9	0.874667	0.865988	-0.856613	4.46941	1	3
NP_0011594901_pos_484_ffca2.result	NP_001159490.1 POU domain, class 6, transcription factor 2 isoform 2 [Homo sapiens]	484	9.26	0.47	0.43	0.04	0.96	0	90.9667	0.903667	0.748667	9.33921	-18.9128	160.895	-1	1
NP_0011389161_pos_186_235ae.result	NP_001138916.1 SR-related and CTD-associated factor 4 isoform 2 [Homo sapiens]	186	9.91	0.72	0.56	0.12	0.89	0	90.3	0.886	0.844667	26.748	-83.2603	-1.42669	1	-1
NP_1159843_pos_144_a85ed.result	NP_115984.3 neurabin-2 [Homo sapiens]	144	16.5	0.68	0.81	0.02	0.98	0	89.9667	0.886333	0.617	1.80058	-4.2662	-15.9578	1	3
NP_0068201_pos_6_374cb.result	NP_006820.1 adipogenesis regulatory factor [Homo sapiens]	6	8.93	0.51	0.45	0.07	0.94	0	92.4333	0.911667	0.664667	5.09788	-41.0342	-24.5404	1	2
NP_0364501_pos_612_1978f.result	NP_036450.1 mitochondrial proton/calcium exchanger protein precursor [Homo sapiens]	612	0.14	0.5	0.45	0.04	0.96	0	91.7	0.898333	0.734667	1.71818	-15.1228	-5.73357	1	3
NP_0003162_pos_104_9d4a8.result	NP_000316.2 pituitary homeobox 2 isoform c [Homo sapiens]	104	9.81	0.63	0.58	0.02	0.98	0	89.3667	0.891667	0.673667	5.77328	-36.8008	10.6927	1	2
NP_0012904371_pos_94_88194.result	NP_001290437.1 intestine-specific homeobox [Homo sapiens]	94	12	0.59	0.57	0.11	0.86	0.04	88.3	0.885333	0.663333	5.78584	-41.7035	8.09489	1	2
NP_0011596321_pos_139_b6872.result	NP_001159632.1 neurabin-1 isoform 1 [Homo sapiens]	139	14.5	0.71	0.63	0.05	0.95	0.01	91.1333	0.901	0.876333	1.64997	-4.77078	-15.6458	1	3
NP_6201372_pos_247_40f3c.result	NP_620137.2 F-BAR domain only protein 2 isoform a [Homo sapiens]	247	10.88	0.43	0.43	0.01	0.99	0	88.9333	0.881	0.644	13.2186	-32.6	-157.752	-1	0
NP_0012760831_pos_50_95eca.result	NP_001276083.1 MHC class I polypeptide-related sequence A isoform 4 (MICA*00801) [Homo sapiens]	50	8.59	0.5	0.49	0.02	0.98	0	91.2667	0.903333	0.798	6.59869	-22.611	-40.4156	1	2
NP_0011661841_pos_1036_fb782.result	NP_001166184.1 golgin subfamily A member 4 isoform 1 [Homo sapiens]	1036	8.32	0.45	0.44	0.14	0.87	0	91.3333	0.906667	0.717	20.484	-72.9414	-155.53	-1	0
NP_8486182_pos_137_24d61.result	NP_848618.2 zinc finger protein 616 [Homo sapiens]	137	9.48	0.44	0.6	0.22	0.77	0.02	89	0.886667	0.639333	11.2652	6.87144	-4.92816	1	-1
NP_0011937791_pos_429_4fa53.result	NP_001193779.1 neuroligin-4, Y-linked isoform 3 [Homo sapiens]	429	8.37	0.47	0.4	0.19	0.81	0.01	90.8333	0.887	0.632	11.6252	-19.2058	129.476	-1	1
NP_0022672_pos_296_9487b.result	NP_002267.2 keratin, type I cytoskeletal 19 [Homo sapiens]	296	8.59	0.44	0.43	0.05	0.95	0	90.4333	0.888	0.626667	17.6641	-5.0575	155.28	-1	1
NP_1159563_pos_90_05053.result	NP_115956.3 spermatogenic leucine zipper protein 1 [Homo sapiens]	90	-5.73	0.52	0.46	0.02	0.99	0	88.8333	0.875	0.654667	23.533	-9.56126	179.042	-1	1
NP_1122071_pos_121_836e7.result	NP_112207.1 complement C1q tumor necrosis factor-related protein 3 isoform a precursor [Homo sapiens]	121	8.12	0.47	0.44	0.14	0.86	0.01	89.4667	0.885	0.741333	8.89846	-15.953	162.895	-1	1
NP_0011208641_pos_7_b7ff9.result	NP_001120864.1 myelin regulatory factor isoform 2 precursor [Homo sapiens]	7	8.92	0.65	0.59	0.12	0.89	0	91	0.902333	0.626667	7.06441	-17.1522	-23.0781	1	2
NP_0010788462_pos_279_99a70.result	NP_001078846.2 colorectal mutant cancer protein isoform 1 [Homo sapiens]	279	16	0.59	0.55	0.04	0.96	0	92.8	0.904333	0.675333	14.8836	-32.9463	-39.5154	1	2
NP_0011206831_pos_303_d669a.result	NP_001120683.1 shootin-1 isoform a [Homo sapiens]	303	10.42	0.67	0.65	0.02	0.98	0	94.2333	0.921333	0.815667	28.4037	-76.8633	-55.8059	1	-1
XP_0067247161_pos_776_74807.result	XP_006724716.1 oligophrenin-1 isoform X2 [Homo sapiens]	776	12.5	0.82	0.91	0.31	0.59	0.11	92.7	0.905667	0.866667	0.397502	1.28305	-1.34914	1	3
NP_1156632_pos_170_6ffff.result	NP_115663.2 retrotransposon Gag-like protein 6 [Homo sapiens]	170	14.5	0.5	0.5	0.12	0.89	0	89.0333	0.880333	0.649667	9.82954	-0.493233	144.285	-1	1
NP_0010355301_pos_470_a1f19.result	NP_001035530.1 coiled-coil domain-containing protein 112 isoform 1 [Homo sapiens]	470	8.16	0.57	0.5	0.01	0.99	0	91.7333	0.905667	0.736	2.89683	-24.4494	-6.18201	1	3
NP_0736092_pos_697_2765a.result	NP_073609.2 epidermal growth factor receptor kinase substrate 8-like protein 2 [Homo sapiens]	697	9.77	0.41	0.5	0.01	0.99	0	92.8667	0.914333	0.836667	8.61596	-27.0486	162.791	-1	1
NP_0011372381_pos_389_3d52f.result	NP_001137238.1 zinc finger protein 438 isoform a [Homo sapiens]	389	12	0.48	0.53	0.39	0.56	0.07	91.1	0.889667	0.785667	10.1527	6.64928	157.405	-1	1
NP_0010920492_pos_632_ce83a.result	NP_001092049.2 inositol 1,4,5-triphosphate receptor associated 1 isoform a [Homo sapiens]	632	4.38	0.48	0.49	0.08	0.92	0	91.9	0.904	0.735333	18.7897	-34.2041	-35.367	1	2
NP_0013651341_pos_1693_fc772.result	NP_001365134.1 microtubule cross-linking factor 1 isoform 1 [Homo sapiens]	1693	13	0.69	0.72	0.05	0.95	0.01	88.8667	0.885	0.675333	15.0296	-36.2409	-33.6451	1	2
NP_0011855501_pos_693_88fb7.result	NP_001185550.1 xin actin-binding repeat-containing protein 1 isoform 2 [Homo sapiens]	693	8.85	0.57	0.44	0.12	0.86	0.01	91.4333	0.898	0.82	0.412846	1.25978	-2.6573	1	3
NP_0013566701_pos_279_2f280.result	NP_001356670.1 zinc finger and BTB domain-containing protein 46 [Homo sapiens]	279	8.19	0.65	0.65	0.09	0.91	0.02	90.2	0.891667	0.710667	12.4862	-24.9691	-29.4224	1	2
NP_0012442861_pos_45_3b3eb.result	NP_001244286.1 ras-related protein Rab-44 [Homo sapiens]	45	8.05	0.47	0.49	0.01	0.99	0	92.6	0.912667	0.833667	10.1488	2.3693	138.468	-1	1
XP_0115313751_pos_329_a2ad3.result	XP_011531375.1 striatin isoform X1 [Homo sapiens]	329	9.58	0.56	0.45	0.01	0.99	0	89.2333	0.897	0.816	3.39908	-9.88769	-10.9058	1	3
NP_0011661191_pos_61_a9a4c.result	NP_001166119.1 CUGBP Elav-like family member 3 isoform 2 [Homo sapiens]	61	8.73	0.41	0.43	0.13	0.86	0.01	88.4	0.891	0.621	10.448	-47.8227	51.8045	1	-1
NP_0013739031_pos_468_8002d.result	NP_001373903.1 small conductance calcium-activated potassium channel protein 1 isoform 1 [Homo sapiens]	468	9.27	0.52	0.43	0.04	0.96	0	92.5333	0.905667	0.677	9.74526	7.23305	146.564	-1	1
NP_0013059631_pos_1203_ecd22.result	NP_001305963.1 desmoplakin isoform Ia [Homo sapiens]	1203	15	0.49	0.5	0.14	0.86	0.01	91.8	0.918667	0.773333	1.49317	-11.1939	-12.9381	1	3
NP_0554904_pos_535_2c225.result	NP_055490.4 rootletin [Homo sapiens]	535	14.5	0.74	0.75	0.3	0.71	0.01	94.5	0.921	0.803667	16.2521	-7.182	148.241	-1	1
NP_0025381_pos_553_c9032.result	NP_002538.1 oligophrenin-1 [Homo sapiens]	553	2.25	0.43	0.42	0.18	0.8	0.02	89.8	0.891	0.766	9.3664	2.97232	146.513	-1	1
NP_0002482_pos_1368_39c66.result	NP_000248.2 myosin-7 [Homo sapiens]	1368	9.49	0.48	0.45	0.07	0.93	0	94.3667	0.915667	0.835667	9.10153	1.80389	149.433	-1	1
NP_0013413641_pos_1352_3a197.result	NP_001341364.1 uncharacterized protein C4orf54 [Homo sapiens]	1352	0.5	0.64	0.72	0.01	0.99	0	89.7	0.894333	0.777333	0.786335	-5.20485	5.74475	1	3
NP_0011239171_pos_169_8b69e.result	NP_001123917.1 protein ITPRID2 isoform 1 [Homo sapiens]	169	13.38	0.42	0.44	0.07	0.93	0.01	89.2333	0.892667	0.736	0.648632	1.2719	-0.480156	1	3
NP_0010740081_pos_828_89b16.result	NP_001074008.1 coiled-coil domain-containing protein 150 isoform 1 [Homo sapiens]	828	1	0.51	0.45	0.02	0.98	0	91	0.928	0.824667	3.58438	-2.76746	-7.18102	1	3
NP_0750601_pos_82_b1d60.result	NP_075060.1 centromere protein H [Homo sapiens]	82	8.57	0.42	0.43	0.05	0.95	0	91.5333	0.889667	0.628333	11.0065	-13.175	-175.341	-1	0
NP_0011579151_pos_239_4ccfe.result	NP_001157915.1 ankyrin repeat domain-containing protein 31 isoform 2 [Homo sapiens]	239	8.11	0.47	0.43	0.37	0.65	0.01	90.5	0.890667	0.825	31.8341	-47.9935	65.6975	1	-1
NP_0013710561_pos_20_dc863.result	NP_001371056.1 FYVE, RhoGEF and PH domain-containing protein 4 isoform 10 [Homo sapiens]	20	23	0.7	0.66	0.21	0.79	0.01	89.8667	0.881333	0.835333	0.555227	2.27224	-2.06614	1	3
NP_0010352021_pos_1212_21a61.result	NP_001035202.1 myosin-11 isoform SM2B [Homo sapiens]	1212	12.5	0.6	0.51	0	1	0	91.9	0.922	0.782333	9.80794	15.6937	151.98	-1	1
NP_0791742_pos_792_f9628.result	NP_079174.2 DENN domain-containing protein 1C isoform 1 [Homo sapiens]	792	24	0.87	0.84	0.23	0.75	0.01	92.8333	0.918667	0.759333	0.557993	-2.28519	-1.36979	1	3
NP_0012699731_pos_882_f4228.result	NP_001269973.1 ral GTPase-activating protein subunit alpha-1 isoform 4 [Homo sapiens]	882	1.62	0.7	0.83	0.21	0.8	0	90.1	0.896333	0.836	6.30777	-23.3702	-19.6339	1	2
NP_0012292811_pos_626_22830.result	NP_001229281.1 outer dense fiber protein 2 isoform 11 [Homo sapiens]	626	5.75	0.43	0.44	0.06	0.94	0	93.2	0.914333	0.726	9.18016	-1.28731	155.624	-1	1
NP_0557463_pos_801_34fa9.result	NP_055746.3 serine/threonine-protein phosphatase 6 regulatory subunit 1 [Homo sapiens]	801	17	0.94	1	0.16	0.59	0.29	89.8	0.888667	0.698333	8.70588	-14.7484	-176.758	-1	0
NP_0003573_pos_85_ba678.result	NP_000357.3 tropomyosin alpha-1 chain isoform Tpm1.5cy [Homo sapiens]	85	8.05	0.55	0.48	0.02	0.99	0	95.2667	0.932667	0.889	4.67761	-19.2629	-2.51298	1	2
NP_0011297371_pos_365_27277.result	NP_001129737.1 intermediate filament family orphan 2 [Homo sapiens]	365	9.78	0.46	0.42	0.22	0.77	0.01	89.4	0.896	0.639667	11.0264	14.4018	144.26	-1	1
NP_0010765931_pos_1006_ed9c7.result	NP_001076593.1 spermatogenesis-associated protein 31A3 [Homo sapiens]	1006	13	0.62	0.59	0.24	0.75	0.03	90.9333	0.902333	0.830667	13.0083	-2.54749	135.297	-1	1
NP_0011361551_pos_40_c5f77.result	NP_001136155.1 coiled-coil domain-containing protein 121 isoform 2 [Homo sapiens]	40	15.5	0.55	0.53	0.1	0.91	0	89.8667	0.884333	0.700667	10.6692	17.047	158.894	-1	1
NP_0555173_pos_563_6baea.result	NP_055517.3 uncharacterized protein KIAA0408 [Homo sapiens]	563	15	0.62	0.6	0.03	0.97	0	91.2667	0.897333	0.845333	12.1843	-17.9033	-26.2197	1	2
NP_0010179561_pos_429_d6f8b.result	NP_001017956.1 protein OS-9 isoform 2 precursor [Homo sapiens]	429	8.83	0.76	0.93	0.01	0.99	0	91.8667	0.898667	0.644	5.87144	-39.1103	-28.5407	1	2
NP_0012690581_pos_1223_ec6ff.result	NP_001269058.1 protein phosphatase Slingshot homolog 2 isoform 1 [Homo sapiens]	1223	12	0.59	0.6	0.39	0.6	0.01	90.2667	0.886667	0.784	18.1596	-45.5047	-161.402	-1	0
NP_0011360281_pos_106_70478.result	NP_001136028.1 hyaluronan mediated motility receptor isoform a [Homo sapiens]	106	8.42	0.53	0.43	0.05	0.95	0	93.3333	0.886	0.621	24.4982	-12.8066	171.627	-1	1
NP_0011714741_pos_149_434d2.result	NP_001171474.1 cilia- and flagella-associated protein 251 isoform 2 [Homo sapiens]	149	8.12	0.78	0.89	0.09	0.76	0.19	90.0333	0.884667	0.622667	12.6623	-1.74203	144.601	-1	1
NP_0048222_pos_465_3382b.result	NP_004822.2 mediator of RNA polymerase II transcription subunit 26 [Homo sapiens]	465	8.53	0.62	0.6	0.38	0.64	0	91.0667	0.893333	0.794	23.7714	-14.8975	141.458	-1	1
NP_0012756441_pos_4_6ceaa.result	NP_001275644.1 catenin delta-2 isoform 2 [Homo sapiens]	4	8.27	0.64	0.62	0.29	0.71	0.01	91.5667	0.913333	0.75	30.1063	-12.948	152.127	-1	1
NP_0010179561_pos_497_53877.result	NP_001017956.1 protein OS-9 isoform 2 precursor [Homo sapiens]	497	8.54	0.61	0.7	0.01	0.99	0	92.9667	0.913333	0.812	19.0787	-37.8729	-39.2399	1	2
XP_0052489271_pos_133_41b19.result	XP_005248927.1 allograft inflammatory factor 1 isoform X1 [Homo sapiens]	133	9.88	0.54	0.67	0.04	0.96	0	91.9333	0.900667	0.820333	9.57527	-29.6771	67.0561	1	-1
NP_0013525501_pos_101_c9731.result	NP_001352550.1 disks large-associated protein 4 isoform d [Homo sapiens]	101	12.5	0.62	0.67	0.15	0.85	0.01	90.3	0.902	0.775667	2.60143	-27.6123	-0.538971	1	3
XP_0115113522_pos_50_5d678.result	XP_011511352.2 uncharacterized protein CFAP92 isoform X2 [Homo sapiens]	50	9.11	0.4	0.42	0.37	0.49	0.14	89.3	0.882667	0.721667	13.9948	-18.3772	-16.838	1	2
NP_0012547721_pos_417_5c895.result	NP_001254772.1 circadian locomoter output cycles protein kaput [Homo sapiens]	417	8.86	0.63	0.91	0.23	0.78	0	89.7	0.879	0.648333	8.88612	-16.9422	178.97	-1	1
NP_0015371_pos_101_da498.result	NP_001537.1 DNA-binding protein inhibitor ID-4 [Homo sapiens]	101	12.5	0.45	0.54	0.03	0.97	0	90.6	0.888	0.608333	22.8467	-35.0635	-27.8717	1	2
NP_0012292811_pos_661_b7793.result	NP_001229281.1 outer dense fiber protein 2 isoform 11 [Homo sapiens]	661	9.98	0.46	0.43	0.04	0.96	0	93.0333	0.902667	0.657667	25.2169	9.11208	157.403	-1	1
NP_0012734241_pos_699_e9fe5.result	NP_001273424.1 atos homolog protein A isoform 2 [Homo sapiens]	699	12	0.54	0.58	0.04	0.96	0.01	90.1667	0.887667	0.614333	9.07969	3.47531	142.347	-1	1
NP_0062532_pos_148_cf78c.result	NP_006253.2 peripherin [Homo sapiens]	148	9.49	0.4	0.43	0.01	0.99	0	92.1	0.902333	0.663	12.5384	-6.91137	141.784	-1	1
NP_0013829281_pos_4_dad1e.result	NP_001382928.1 RNA guanine-N7 methyltransferase-activating subunit-like protein [Homo sapiens]	4	12	0.67	0.76	0.42	0.53	0.02	92.1	0.910667	0.646333	10.6171	-22.0459	-67.6321	1	-1
NP_0011595801_pos_176_4d283.result	NP_001159580.1 palladin isoform 1 [Homo sapiens]	176	13.5	0.78	0.96	0.01	0.99	0	90.3667	0.886333	0.640667	10.8979	2.54372	135.746	-1	1
NP_0010770861_pos_1137_947d6.result	NP_001077086.1 RB1-inducible coiled-coil protein 1 isoform 2 [Homo sapiens]	1137	7.75	0.4	0.43	0.15	0.86	0	93.9	0.923333	0.805333	9.33939	5.24671	145.906	-1	1
NP_0010601_pos_415_cfb3b.result	NP_001060.1 tubulin beta-2A chain isoform 1 [Homo sapiens]	415	9.15	0.43	0.54	0.04	0.96	0	91.2333	0.899	0.731	13.1302	11.9654	149.41	-1	1
NP_0012879441_pos_522_c8bdb.result	NP_001287944.1 actin-binding LIM protein 3 isoform 1 [Homo sapiens]	522	14	0.51	0.64	0.07	0.93	0.02	90.5667	0.895	0.615	7.00737	-13.8897	-38.9598	1	2
NP_0011884091_pos_275_cf195.result	NP_001188409.1 oxysterol-binding protein-related protein 6 isoform c [Homo sapiens]	275	8.46	0.48	0.42	0.02	0.98	0	92.5	0.903	0.760667	14.8059	-1.13287	155.036	-1	1
NP_0011660281_pos_670_4ab70.result	NP_001166028.1 golgin subfamily A member 3 isoform 2 [Homo sapiens]	670	8.42	0.44	0.43	0.06	0.94	0	94.3333	0.920667	0.807	18.2646	-27.363	-27.6053	1	2
NP_4430943_pos_20_602e5.result	NP_443094.3 capZ-interacting protein isoform 1 [Homo sapiens]	20	13	0.81	0.97	0.01	0.99	0	91.3	0.894333	0.837	0.541232	-1.05327	1.82423	1	3
NP_0012483351_pos_893_7436a.result	NP_001248335.1 multiple PDZ domain protein isoform 2 [Homo sapiens]	893	12.5	0.47	0.54	0.14	0.84	0.02	88.6667	0.883667	0.73	20.4764	-23.1107	175.886	-1	1
NP_0012642371_pos_308_7b3d2.result	NP_001264237.1 golgin subfamily A member 8O [Homo sapiens]	308	8.21	0.64	0.63	0.01	0.99	0	92.6	0.903333	0.794	9.0608	-15.272	179.717	-1	1
NP_0792852_pos_792_537b4.result	NP_079285.2 centrosomal protein of 135 kDa [Homo sapiens]	792	9.35	0.45	0.44	0.01	0.99	0	92.5	0.897	0.603667	20.9612	3.52734	148.141	-1	1
NP_7758142_pos_671_c844d.result	NP_775814.2 cilium assembly protein DZIP1L isoform 1 [Homo sapiens]	671	9.99	0.86	0.96	0.07	0.93	0	92.1333	0.911333	0.835667	1.40606	-12.5799	7.60333	1	3
XP_0472936881_pos_1_409db.result	XP_047293688.1 DNA endonuclease RBBP8 isoform X3 [Homo sapiens]	1	8.39	0.62	0.44	0.25	0.75	0	95	0.935	0.91	26.1243	1.67613	144.235	-1	1
NP_0011610471_pos_146_fbf5d.result	NP_001161047.1 caspase activity and apoptosis inhibitor 1 isoform 2 [Homo sapiens]	146	12	0.66	0.89	0.11	0.89	0	90.5	0.884333	0.748	11.754	-13.32	173.523	-1	1
NP_0012392641_pos_353_75c73.result	NP_001239264.1 cingulin-like protein 1 [Homo sapiens]	353	16.5	0.58	0.71	0.11	0.9	0	90.6333	0.900667	0.894667	0.36145	-1.98225	-1.48361	1	3
NP_0039491_pos_310_fadf5.result	NP_003949.1 E3 ubiquitin-protein ligase RNF8 isoform 1 [Homo sapiens]	310	1.75	0.46	0.41	0.01	0.99	0	91.8333	0.920667	0.772667	6.4454	-16.9396	-1.77085	1	2
NP_6319051_pos_124_83ce4.result	NP_631905.1 actin-binding Rho-activating protein [Homo sapiens]	124	12.5	0.75	0.85	0.32	0.55	0.14	88.2	0.884333	0.681667	8.98376	19.2305	171.051	-1	1
NP_0024641_pos_1562_92601.result	NP_002464.1 myosin-9 [Homo sapiens]	1562	-3.31	0.6	0.66	0.01	0.99	0	92.5667	0.898667	0.630333	8.56772	-4.74124	155.846	-1	1
NP_0010330431_pos_198_93a29.result	NP_001033043.1 dixin isoform a [Homo sapiens]	198	12	0.58	0.56	0.12	0.88	0.01	90.2667	0.888667	0.889333	0.451619	2.57225	2.70444	1	3
NP_1155992_pos_146_f63e6_0.result	NP_115599.2 pecanex-like protein 3 [Homo sapiens]	146	15	0.61	0.5	0.24	0.76	0.01	87.8667	0.885667	0.658333	10.9039	24.9407	14.0395	1	-1
NP_0658151_pos_1001_43618.result	NP_065815.1 caskin-1 [Homo sapiens]	1001	9.76	0.77	0.89	0.02	0.98	0.01	91.8	0.904333	0.897	1.16011	-6.10665	3.47429	1	3
NP_0012429821_pos_1051_408b4.result	NP_001242982.1 ankyrin repeat domain-containing protein 26 isoform 2 [Homo sapiens]	1051	-4.76	0.5	0.44	0.48	0.51	0.01	92.2	0.901667	0.79	9.82908	3.75254	142.04	-1	1
NP_0013416341_pos_653_11507.result	NP_001341634.1 kinesin heavy chain isoform 5A isoform 2 [Homo sapiens]	653	8.04	0.52	0.48	0.02	0.98	0	93.4667	0.891333	0.628333	19.8164	1.91102	140.528	-1	1
NP_0561501_pos_858_b9533.result	NP_056150.1 mediator of RNA polymerase II transcription subunit 13-like [Homo sapiens]	858	18.5	0.57	0.7	0.25	0.75	0.01	89.3	0.885	0.772667	9.20802	-11.1164	-176.8	-1	0
NP_0012584631_pos_1811_9e03a.result	NP_001258463.1 cell adhesion molecule DSCAM isoform 2 precursor [Homo sapiens]	1811	9.02	0.64	0.68	0.01	0.99	0	90.8	0.895333	0.657333	10.5458	8.4891	128.419	-1	1
NP_0013362991_pos_2074_8d098.result	NP_001336299.1 histone-lysine N-methyltransferase SETD2 isoform 2 [Homo sapiens]	2074	14.5	0.81	0.81	0.01	1	0	90.0667	0.906	0.793667	3.32531	-12.1571	4.57312	1	3
NP_0659354_pos_1150_b013c.result	NP_065935.4 myosin-7B [Homo sapiens]	1150	8.48	0.5	0.46	0.01	0.99	0	92.4	0.910667	0.804	9.51304	4.57054	142.23	-1	1
NP_0012735871_pos_680_298ed.result	NP_001273587.1 TBC1 domain family member 4 isoform 2 [Homo sapiens]	680	8.25	0.65	0.56	0.03	0.97	0	90.3333	0.896667	0.682667	13.9906	-40.1419	158.847	-1	1
NP_0059543_pos_1232_28a91.result	NP_005954.3 myosin-1 [Homo sapiens]	1232	9.2	0.57	0.6	0.11	0.9	0	93.2333	0.931	0.875333	15.693	33.9192	26.8922	1	-1
NP_0011244951_pos_282_750f0.result	NP_001124495.1 peroxisomal biogenesis factor 5 isoform a [Homo sapiens]	282	8.05	0.44	0.44	0.14	0.86	0.01	90.7333	0.896667	0.869333	10.4199	-14.1708	-6.60202	1	2
NP_0012690581_pos_776_e21ce.result	NP_001269058.1 protein phosphatase Slingshot homolog 2 isoform 1 [Homo sapiens]	776	8.95	0.69	0.54	0.02	0.98	0.01	90	0.884667	0.833	0.662174	1.97099	2.46921	1	3
NP_0012712212_pos_767_b5f82.result	NP_001271221.2 NUT family member 1 isoform 1 [Homo sapiens]	767	1.62	0.52	0.42	0.18	0.81	0.01	88.0667	0.88	0.623	13.8634	-30.1578	-34.6858	1	2
NP_0010706541_pos_1230_cdecf.result	NP_001070654.1 myosin-14 isoform 1 [Homo sapiens]	1230	8.61	0.57	0.48	0.01	0.99	0	92.9667	0.906333	0.733333	6.86396	-18.5947	-12.6448	1	2
NP_1152851_pos_27_85554.result	NP_115285.1 serine/arginine-rich splicing factor 8 [Homo sapiens]	27	9.05	0.57	0.48	0.03	0.97	0	92.0667	0.906667	0.712667	11.3217	2.08712	43.191	1	-1
NP_8352212_pos_140_648f3.result	NP_835221.2 homeobox protein DLX-1 isoform 1 [Homo sapiens]	140	9.45	0.47	0.43	0.08	0.92	0	90.4	0.902667	0.657333	14.3003	-25.2878	129.631	-1	1
NP_0012734901_pos_810_56c57.result	NP_001273490.1 nuclear mitotic apparatus protein 1 isoform 2 [Homo sapiens]	810	8.85	0.55	0.47	0.11	0.9	0	93.2333	0.914667	0.788	9.39949	-12.8686	167.217	-1	1
NP_0011901761_pos_146_497a2.result	NP_001190176.1 histone-lysine N-methyltransferase EZH2 isoform c [Homo sapiens]	146	4	0.48	0.43	0.29	0.71	0.01	88.2	0.886333	0.611667	9.43598	2.55188	143.76	-1	1
NP_0058893_pos_359_8c2cc.result	NP_005889.3 caprin-1 isoform 1 [Homo sapiens]	359	8.85	0.69	0.72	0.13	0.88	0	90.3333	0.892	0.821333	12.2565	-27.0361	-28.2415	1	2
NP_0026964_pos_1010_3e0fe.result	NP_002696.4 periplakin [Homo sapiens]	1010	9.08	0.44	0.41	0.01	1	0	91.5333	0.902667	0.64	6.25166	-20.6926	-34.4816	1	2
NP_0012914101_pos_105_9af38.result	NP_001291410.1 FYVE, RhoGEF and PH domain-containing protein 4 isoform 2 [Homo sapiens]	105	23	0.8	0.81	0.2	0.79	0.01	90	0.885667	0.841333	0.426732	0.964424	-3.07741	1	3
NP_0619442_pos_245_f7d54.result	NP_061944.2 inhibitor of growth protein 3 isoform 1 [Homo sapiens]	245	-3.42	0.59	0.44	0.15	0.84	0.02	88.7667	0.881333	0.637333	39.0049	-73.2838	171.252	-1	1
NP_0012877961_pos_255_84a0e.result	NP_001287796.1 transport and Golgi organization protein 1 homolog isoform 2 [Homo sapiens]	255	6.88	0.5	0.44	0.03	0.97	0	93.3	0.916333	0.77	9.89883	-4.15925	152.375	-1	1
NP_0010358791_pos_297_255c2.result	NP_001035879.1 paraspeckle component 1 isoform 1 [Homo sapiens]	297	8.4	0.67	0.45	0	1	0	92.8	0.901333	0.668	3.42399	-11.2244	-18.7792	1	3
NP_0013098531_pos_20_4bfe0.result	NP_001309853.1 capZ-interacting protein isoform 3 [Homo sapiens]	20	13	0.8	0.85	0.01	0.99	0	90.4	0.889	0.756667	0.592409	-1.96223	2.15247	1	3
NP_0031532_pos_329_5a2a6.result	NP_003153.2 striatin [Homo sapiens]	329	9.58	0.63	0.49	0.01	0.99	0	88.9333	0.898	0.802333	3.22027	-5.73021	-8.3772	1	3
NP_7758292_pos_12_f2298.result	NP_775829.2 FYVE, RhoGEF and PH domain-containing protein 2 [Homo sapiens]	12	18.5	0.69	0.95	0.21	0.71	0.15	91.1667	0.902	0.870667	0.40902	2.28881	2.69361	1	3
NP_0012546571_pos_89_d4ad5.result	NP_001254657.1 inhibitor of growth protein 1 isoform E [Homo sapiens]	89	9.58	0.67	0.69	0.1	0.89	0.01	88.9333	0.889667	0.620333	32.2201	-46.7463	-11.836	1	-1
NP_0010087071_pos_34_69f41.result	NP_001008707.1 echinoderm microtubule-associated protein-like 1 isoform a [Homo sapiens]	34	-4.49	0.5	0.43	0.09	0.91	0.01	89.9333	0.889	0.653333	1.41274	-15.0061	0.289772	1	3
NP_0010287743_pos_1178_5946a.result	NP_001028774.3 microtubule-associated tumor suppressor candidate 2 isoform a [Homo sapiens]	1178	9.57	0.47	0.45	0.03	0.98	0	93.7	0.908667	0.711	10.5803	-11.3057	-10.5386	1	2
NP_0011669871_pos_684_41e66.result	NP_001166987.1 MAP7 domain-containing protein 3 isoform 2 [Homo sapiens]	684	8.75	0.71	0.68	0.01	0.99	0	93.7667	0.910333	0.755667	23.791	2.4761	160.324	-1	1
NP_0010361001_pos_206_e987c.result	NP_001036100.1 neuroguidin isoform 1 [Homo sapiens]	206	10.6	0.7	0.68	0.15	0.85	0	92.7	0.911	0.785	9.31838	5.15909	150.431	-1	1
NP_0058673_pos_487_76425.result	NP_005867.3 striated muscle preferentially expressed protein kinase isoform 1 [Homo sapiens]	487	13	0.8	0.79	0.11	0.89	0	91.9333	0.9	0.770667	11.4474	-10.8617	-172.865	-1	0
NP_0687452_pos_226_57e14.result	NP_068745.2 homeobox protein aristaless-like 4 [Homo sapiens]	226	14.5	0.59	0.53	0.02	0.98	0	88.7667	0.891	0.646333	6.01855	-38.7144	5.99091	1	2
NP_0013109921_pos_1318_3a5b1.result	NP_001310992.1 transport and Golgi organization protein 1 homolog isoform 4 precursor [Homo sapiens]	1318	6.88	0.48	0.44	0.02	0.98	0	92.5667	0.900667	0.729333	18.4682	-6.26331	164.77	-1	1
NP_0013694141_pos_1077_7be62.result	NP_001369414.1 WD repeat-containing protein 7 isoform 2 [Homo sapiens]	1077	8.28	0.42	0.43	0.44	0.52	0.03	89.4	0.881333	0.678	12.3649	-68.4865	106.616	-1	1
XP_0067176931_pos_3_68493.result	XP_006717693.1 ATP-binding cassette sub-family C member 2 isoform X1 [Homo sapiens]	3	13	0.48	0.66	0.12	0.86	0.02	92.1667	0.914333	0.647	20.1452	-2.19484	174.44	-1	1
NP_0364692_pos_490_88c50.result	NP_036469.2 cilia- and flagella-associated protein 45 [Homo sapiens]	490	6.88	0.49	0.43	0.06	0.95	0	92.1	0.897667	0.644667	15.7654	7.01534	148.557	-1	1
XP_0067159792_pos_176_8b559.result	XP_006715979.2 ubinuclein-2 isoform X4 [Homo sapiens]	176	5.88	0.63	0.46	0.1	0.9	0	88.8	0.881	0.604	9.33326	-24.5087	174.332	-1	1
NP_0010052712_pos_1557_5e77e.result	NP_001005271.2 chromodomain-helicase-DNA-binding protein 3 isoform 3 [Homo sapiens]	1557	3.12	0.67	0.73	0.14	0.82	0.04	89.0667	0.887	0.606333	13.4988	0.504425	149.537	-1	1
NP_0010989911_pos_411_e8ab9.result	NP_001098991.1 janus kinase and microtubule-interacting protein 3 isoform e [Homo sapiens]	411	9.12	0.43	0.4	0.03	0.97	0	91.8333	0.904667	0.734667	9.89376	4.68279	144.189	-1	1
NP_0011596321_pos_120_9bc94.result	NP_001159632.1 neurabin-1 isoform 1 [Homo sapiens]	120	13.5	0.71	0.72	0.31	0.67	0.02	91.1	0.914667	0.854	0.655233	1.25456	0.957558	1	3
NP_0013378481_pos_332_1b85c.result	NP_001337848.1 putative golgin subfamily A member 8G isoform 1 [Homo sapiens]	332	12	0.64	0.58	0.05	0.95	0.02	92.8333	0.889	0.612	20.9272	-18.3605	174.393	-1	1
NP_0576292_pos_266_9c56d.result	NP_057629.2 immediate early response gene 5 protein [Homo sapiens]	266	13.5	0.7	0.99	0.12	0.88	0.01	89.4667	0.889	0.775667	0.435444	-2.16187	-2.8892	1	3
NP_6896472_pos_63_af891.result	NP_689647.2 CWF19-like protein 2 [Homo sapiens]	63	8.67	0.69	0.63	0.03	0.97	0	89.6	0.887333	0.701667	12.6343	-27.7894	-45.0521	1	2
NP_0013572272_pos_157_9af38.result	NP_001357227.2 FYVE, RhoGEF and PH domain-containing protein 4 isoform 8 [Homo sapiens]	157	23	0.8	0.81	0.2	0.79	0.01	90	0.885667	0.841333	0.426732	0.964424	-3.07741	1	3
NP_0047902_pos_12_23e4f.result	NP_004790.2 zinc finger FYVE domain-containing protein 9 isoform 3 [Homo sapiens]	12	8.43	0.44	0.43	0.05	0.95	0.01	90.6	0.900667	0.631	9.79359	-8.41133	-9.52879	1	2
NP_0000321_pos_254_87c50.result	NP_000032.1 apolipoprotein E isoform b precursor [Homo sapiens]	254	-4.56	0.44	0.42	0	1	0	95	0.924	0.849	21.0136	-14.1414	167.916	-1	1
NP_0013713761_pos_657_4516b.result	NP_001371376.1 sorbin and SH3 domain-containing protein 1 isoform 26 [Homo sapiens]	657	15.88	0.51	0.45	0.1	0.9	0.01	90.4	0.899333	0.852667	0.4072	0.739059	2.24662	1	3
NP_0013813791_pos_83_13366.result	NP_001381379.1 synaptotagmin-like protein 2 isoform t [Homo sapiens]	83	12	0.72	0.68	0.4	0.51	0.07	90.1333	0.880667	0.791	25.6509	-0.430923	126.471	-1	1
NP_0013383061_pos_174_acd50.result	NP_001338306.1 xin actin-binding repeat-containing protein 1 isoform 3 [Homo sapiens]	174	18	0.73	0.77	0.01	0.99	0	89.9667	0.889667	0.792333	0.373707	-2.71651	-3.60048	1	3
NP_0013503521_pos_246_80d8a.result	NP_001350352.1 coiled-coil domain-containing protein 136 isoform 3 [Homo sapiens]	246	13	0.57	0.62	0.09	0.9	0.05	92.8	0.914667	0.835667	5.16229	-7.13812	-41.4725	1	-1
NP_0012434151_pos_347_9c85e.result	NP_001243415.1 golgin subfamily B member 1 isoform 1 [Homo sapiens]	347	12	0.53	0.58	0.01	0.99	0	93.3667	0.91	0.715667	9.35651	-1.46822	144.972	-1	1
NP_0013720761_pos_32_fab8b.result	NP_001372076.1 BAR/IMD domain-containing adapter protein 2 isoform 20 [Homo sapiens]	32	8.37	0.43	0.4	0.01	0.99	0	94.2667	0.921	0.814	18.4353	-12.5773	145.516	-1	1
NP_0012711881_pos_1353_80197.result	NP_001271188.1 kinesin-like protein KIF20B isoform 1 [Homo sapiens]	1353	8	0.46	0.41	0.01	1	0	93.7667	0.906	0.751667	34.9852	5.85301	136.826	-1	1
NP_0011855501_pos_342_f11dc.result	NP_001185550.1 xin actin-binding repeat-containing protein 1 isoform 2 [Homo sapiens]	342	9.59	0.53	0.65	0.06	0.94	0.03	91.3333	0.904	0.792333	0.411864	-2.38804	-2.84455	1	3
NP_0011883011_pos_246_beea8.result	NP_001188301.1 coiled-coil domain-containing protein 136 isoform 2 [Homo sapiens]	246	13	0.59	0.67	0.04	0.95	0.01	91.0333	0.897667	0.618333	5.29574	-8.7194	-39.9357	1	-1
NP_0013508391_pos_1463_e7a19.result	NP_001350839.1 microtubule-associated protein 2 isoform 6 [Homo sapiens]	1463	12.5	0.67	0.56	0.18	0.8	0.02	90.1333	0.89	0.683	17.6402	-28.0257	-30.8337	1	2
NP_0010287251_pos_820_00309.result	NP_001028725.1 cytospin-B isoform 1 [Homo sapiens]	820	15.5	0.7	0.84	0.18	0.81	0.01	89.9	0.890333	0.858	0.320109	1.31622	-0.655056	1	3
NP_0010961231_pos_388_2b8b4.result	NP_001096123.1 OTU domain-containing protein 4 isoform 3 [Homo sapiens]	388	14	0.78	0.74	0.03	0.97	0.01	91.5667	0.906667	0.800667	14.5878	-9.82758	148.135	-1	1
NP_0574273_pos_2338_47511.result	NP_057427.3 centromere protein F [Homo sapiens]	2338	9.71	0.51	0.44	0.02	0.98	0	94.2333	0.923333	0.854333	7.00744	-25.5194	4.85876	1	2
NP_0052151_pos_446_d7fa7.result	NP_005215.1 AT-rich interactive domain-containing protein 3A [Homo sapiens]	446	9.59	0.51	0.45	0.01	0.99	0	92.5667	0.905667	0.779667	9.76355	8.62981	139.731	-1	1
NP_0010990401_pos_126_5643d.result	NP_001099040.1 acyl-coenzyme A diphosphatase NUDT19 precursor [Homo sapiens]	126	10.07	0.44	0.58	0.02	0.98	0.01	91.0667	0.901333	0.865667	2.06354	-0.550972	-21.0692	1	3
NP_0013349261_pos_1503_39c13.result	NP_001334926.1 zinc finger protein 462 isoform 2 [Homo sapiens]	1503	8.17	0.42	0.55	0.03	0.97	0	90.0333	0.888667	0.665667	24.7456	-38.0639	-33.5984	1	2
NP_0011278541_pos_89_e36d9.result	NP_001127854.1 IQ motif and SEC7 domain-containing protein 1 isoform a [Homo sapiens]	89	8.25	0.6	0.54	0.27	0.71	0.02	90.4	0.899333	0.727667	20.7533	26.7632	-65.6165	1	-1
NP_8575962_pos_93_3e87e.result	NP_857596.2 deuterosome assembly protein 1 [Homo sapiens]	93	9.91	0.41	0.43	0.02	0.98	0	94.0667	0.912667	0.755333	10.7653	-8.95605	-14.2391	1	2
NP_0364501_pos_619_b9821.result	NP_036450.1 mitochondrial proton/calcium exchanger protein precursor [Homo sapiens]	619	8.35	0.49	0.48	0.05	0.95	0.01	91.1333	0.894667	0.708	10.9293	-21.906	-4.80442	1	2
NP_0010920072_pos_1264_23bc0.result	NP_001092007.2 patatin-like phospholipase domain-containing protein 7 isoform a [Homo sapiens]	1264	8.39	0.44	0.47	0.25	0.75	0.01	89.4333	0.879333	0.683333	2.63781	-22.696	-3.23849	1	3
NP_0012912601_pos_228_64082.result	NP_001291260.1 liprin-alpha-4 isoform 1 [Homo sapiens]	228	9.96	0.5	0.45	0.01	0.99	0	92.2	0.908667	0.809333	6.37085	-21.1561	-38.8909	1	2
NP_0013168511_pos_10_b0760.result	NP_001316851.1 calmodulin-3 isoform 1 [Homo sapiens]	10	12	0.53	0.55	0.06	0.95	0	92.2667	0.92	0.803	8.49375	-46.1076	146.137	-1	1
NP_0010345892_pos_856_48cbb.result	NP_001034589.2 von Willebrand factor A domain-containing protein 5B1 isoform 1 precursor [Homo sapiens]	856	8.72	0.49	0.5	0.07	0.93	0	91.8667	0.908333	0.72	12.5728	-1.27066	135.741	-1	1
NP_0012695541_pos_106_393b0.result	NP_001269554.1 lamin isoform C [Homo sapiens]	106	8.63	0.4	0.42	0.01	0.99	0	93.6333	0.907667	0.699333	11.2325	12.4005	129.626	-1	1
NP_0012292811_pos_330_e1f7b.result	NP_001229281.1 outer dense fiber protein 2 isoform 11 [Homo sapiens]	330	8.13	0.47	0.47	0.03	0.97	0	92.8	0.917	0.767667	9.30601	-20.2204	154.821	-1	1
NP_0013051551_pos_964_6316c.result	NP_001305155.1 ninein-like protein isoform 2 [Homo sapiens]	964	10	0.41	0.43	0.01	0.99	0	91.6667	0.893667	0.603667	13.0354	-25.0833	175.774	-1	1
NP_9192882_pos_652_4e115.result	NP_919288.2 espin-like protein isoform 1 [Homo sapiens]	652	13	0.53	0.53	0.41	0.32	0.28	92.0667	0.913667	0.873667	0.528092	-0.656464	4.02283	1	3
NP_0012845321_pos_90_d1836.result	NP_001284532.1 cell division cycle-associated protein 3 isoform 3 [Homo sapiens]	90	15.5	0.85	0.97	0.14	0.82	0.04	90.1667	0.888	0.700667	10.7191	4.48414	143.317	-1	1
NP_0013336941_pos_1938_adb8f.result	NP_001333694.1 unconventional myosin-XVIIIa isoform c [Homo sapiens]	1938	14.5	0.67	0.72	0.02	0.98	0	92.3	0.904333	0.693333	9.66501	-2.51794	155.768	-1	1
NP_0013379782_pos_92_6b0a8.result	NP_001337978.2 syntaxin-2 isoform 3 [Homo sapiens]	92	8.81	0.45	0.45	0.2	0.79	0.01	93.8	0.927667	0.864667	20.5709	-24.1157	157.784	-1	1
NP_0010732801_pos_493_b0210.result	NP_001073280.1 protein diaphanous homolog 1 isoform 2 [Homo sapiens]	493	9.47	0.57	0.61	0.17	0.83	0.01	93.1333	0.903333	0.675	10.9598	-3.65785	128.265	-1	1
NP_0013423941_pos_95_f36ca.result	NP_001342394.1 golgin subfamily A member 8S isoform 2 [Homo sapiens]	95	8.21	0.63	0.63	0	1	0	91.4667	0.888333	0.691667	8.93057	-14.6888	-174.903	-1	0
NP_1155161_pos_74_9a0a1.result	NP_115516.1 enkurin domain-containing protein 1 [Homo sapiens]	74	17.5	0.67	0.66	0.22	0.59	0.22	90.3	0.897333	0.717333	1.52596	-6.04734	-1.55725	1	3
NP_0736193_pos_745_48362.result	NP_073619.3 M-phase phosphoprotein 9 [Homo sapiens]	745	8.33	0.45	0.44	0.02	0.98	0	91.7667	0.897333	0.631333	13.1332	0.325691	136.519	-1	1
NP_0011357442_pos_312_63b0c.result	NP_001135744.2 rab11 family-interacting protein 3 isoform 2 [Homo sapiens]	312	16.5	0.52	0.54	0.01	0.99	0	91.7333	0.899	0.609333	9.05875	-1.39503	155.723	-1	1
NP_0013979831_pos_683_9e064.result	NP_001397983.1 serine/threonine-protein kinase MRCK beta isoform 2 [Homo sapiens]	683	9.26	0.49	0.43	0.05	0.96	0	93.5333	0.918667	0.849333	8.85626	-16.4517	178.07	-1	1
NP_0013870421_pos_185_616f6.result	NP_001387042.1 MICOS complex subunit MIC60 isoform 15 [Homo sapiens]	185	8.62	0.58	0.58	0.02	0.98	0	90.7667	0.898333	0.694333	2.36063	-21.3657	-4.75134	1	3
NP_0011720241_pos_145_337ec.result	NP_001172024.1 allograft inflammatory factor 1-like isoform 3 [Homo sapiens]	145	9.62	0.41	0.42	0.13	0.85	0.02	89.4	0.889667	0.779333	0.553111	-1.45338	-2.71043	1	3
XP_0168593361_pos_284_38e04.result	XP_016859336.1 SH2 domain-containing protein 6 isoform X9 [Homo sapiens]	284	2.38	0.44	0.42	0.04	0.97	0	90.6333	0.912	0.793	1.76441	9.17795	3.25645	1	-1
NP_0022111_pos_31_e90ce.result	NP_002211.1 inositol-trisphosphate 3-kinase A [Homo sapiens]	31	28.5	0.8	0.88	0.02	0.97	0	91.8333	0.904333	0.870333	0	0	0	1	3
NP_9408904_pos_734_5f16a.result	NP_940890.4 protein FAM83H [Homo sapiens]	734	18	0.54	0.54	0.14	0.87	0	89.9	0.893333	0.742667	12.6336	-18.4337	-28.6074	1	2
NP_0011389404_pos_841_dbb7a.result	NP_001138940.4 cytospin-A isoform 1 [Homo sapiens]	841	14.5	0.7	0.78	0.18	0.82	0.01	90.4333	0.895333	0.887333	0.320496	1.47498	-1.34907	1	3
NP_0013548741_pos_705_18d81.result	NP_001354874.1 rho GTPase-activating protein 42 isoform 2 [Homo sapiens]	705	3.88	0.48	0.53	0.13	0.67	0.31	90.1333	0.886667	0.839	0.726335	-0.0309601	0.0425797	1	3
NP_0659354_pos_1692_569ed.result	NP_065935.4 myosin-7B [Homo sapiens]	1692	8.12	0.58	0.52	0.01	0.99	0	92.8667	0.9	0.660667	31.0073	6.55007	146.052	-1	1
NP_0051383_pos_471_a522a.result	NP_005138.3 dnaJ homolog subfamily A member 3, mitochondrial isoform 1 [Homo sapiens]	471	12	0.51	0.67	0.15	0.85	0.01	92.8333	0.910667	0.678	11.2869	-37.2376	-44.6354	1	2
NP_0602082_pos_850_9c813.result	NP_060208.2 centlein isoform 1 [Homo sapiens]	850	9.93	0.63	0.56	0.11	0.88	0.02	89.6	0.883667	0.698333	9.07441	-19.0456	170.87	-1	1
XP_0052447862_pos_57_ea2e6.result	XP_005244786.2 calmodulin-like protein 6 isoform X1 [Homo sapiens]	57	10.42	0.46	0.47	0.25	0.65	0.11	91.7	0.909333	0.806	9.31952	-12.2392	172.278	-1	1
NP_0013024581_pos_255_9a7ea.result	NP_001302458.1 pericentrin isoform 2 [Homo sapiens]	255	-5.39	0.46	0.45	0.01	0.99	0	92.3667	0.908	0.758333	16.5233	33.5444	16.248	1	-1
XP_0243029141_pos_429_37918.result	XP_024302914.1 POTE ankyrin domain family member A isoform X2 [Homo sapiens]	429	17	0.57	0.52	0.27	0.59	0.13	93.7	0.919333	0.796	11.8864	-25.0599	-33.6191	1	2
NP_0011860731_pos_140_471a2.result	NP_001186073.1 xin actin-binding repeat-containing protein 2 isoform 4 [Homo sapiens]	140	10.11	0.65	0.51	0.02	0.98	0	90.9667	0.888667	0.823333	0.497461	-1.36097	-1.23039	1	3
NP_0005173_pos_331_eb846.result	NP_000517.3 keratin, type I cytoskeletal 14 [Homo sapiens]	331	9.26	0.43	0.44	0.03	0.97	0	91.2667	0.905333	0.752333	17.4058	-21.3004	165.64	-1	1
NP_0011391461_pos_377_5111c.result	NP_001139146.1 sorbin and SH3 domain-containing protein 2 isoform 7 [Homo sapiens]	377	8.54	0.46	0.42	0.19	0.8	0.03	90.9	0.902667	0.873	0.46286	2.53286	0.262939	1	3
NP_0011661841_pos_2151_ad7d7.result	NP_001166184.1 golgin subfamily A member 4 isoform 1 [Homo sapiens]	2151	8.68	0.45	0.45	0.06	0.95	0	91.5667	0.896333	0.714	11.2888	-22.4011	-3.54374	1	2
NP_0052133_pos_179_772e7.result	NP_005213.3 homeobox protein DLX-6 [Homo sapiens]	179	8.26	0.59	0.45	0.12	0.88	0.01	90.5	0.901	0.654667	14.4352	-23.7566	129.754	-1	1
NP_0022123_pos_143_26aa3.result	NP_002212.3 inositol-trisphosphate 3-kinase B isoform 1 [Homo sapiens]	143	7.25	0.76	0.79	0.37	0.47	0.19	91.8333	0.907	0.741667	0.560476	1.59783	4.43336	1	3
NP_0012483961_pos_50_da022.result	NP_001248396.1 nuclear speckle splicing regulatory protein 1 isoform 2 [Homo sapiens]	50	8.08	0.48	0.5	0.02	0.98	0	92.2	0.905667	0.774333	9.17186	-9.63759	160.183	-1	1
XP_0472739811_pos_108_8103a.result	XP_047273981.1 E3 ubiquitin-protein ligase RNF115 isoform X2 [Homo sapiens]	108	9.65	0.4	0.51	0.06	0.95	0	88.5333	0.881667	0.609333	15.1713	-34.501	-36.9752	1	2
NP_0012694621_pos_335_d0aca.result	NP_001269462.1 leucine zipper putative tumor suppressor 3 isoform 2 [Homo sapiens]	335	13.5	0.58	0.5	0.01	0.99	0	91.4333	0.923333	0.855667	20.1109	14.428	150.783	-1	1
NP_0010038001_pos_296_dcdf5.result	NP_001003800.1 protein bicaudal D homolog 2 isoform 1 [Homo sapiens]	296	8.66	0.52	0.55	0.27	0.71	0.02	87.5333	0.873333	0.629333	30.951	26.6237	3.5737	1	-1
NP_0011387831_pos_234_338a2.result	NP_001138783.1 perilipin-1 [Homo sapiens]	234	8.46	0.49	0.43	0.02	0.99	0	89.7667	0.887667	0.615667	22.8657	-10.965	-4.66463	1	-1
NP_0013336941_pos_30_248a3.result	NP_001333694.1 unconventional myosin-XVIIIa isoform c [Homo sapiens]	30	12.5	0.6	0.62	0.07	0.94	0	90.1333	0.887	0.684333	8.38876	-44.7233	-41.9499	1	2
NP_0013379241_pos_1032_38595.result	NP_001337924.1 ubiquitin carboxyl-terminal hydrolase 54 isoform 4 [Homo sapiens]	1032	12	0.61	0.75	0.01	0.99	0	91.1	0.896667	0.883	0.309009	0.29277	2.38629	1	3
NP_8352602_pos_2335_5b5c9.result	NP_835260.2 PDZ domain-containing protein 2 [Homo sapiens]	2335	8.12	0.48	0.43	0.03	0.97	0.01	90.1333	0.893	0.854333	0.87619	3.6047	0.776428	1	3
NP_0012389491_pos_1228_33544.result	NP_001238949.1 transient receptor potential cation channel subfamily M member 1 isoform 1 [Homo sapiens]	1228	8.01	0.4	0.46	0.14	0.84	0.03	91.4333	0.89	0.605667	18.5419	-33.3236	-35.7855	1	2
NP_0012879361_pos_426_2eb29.result	NP_001287936.1 angiomotin-like protein 1 isoform 2 [Homo sapiens]	426	8.41	0.57	0.46	0	1	0	93.3	0.9	0.712	16.8752	-7.48295	-9.02015	1	-1
NP_0012903991_pos_232_b6710.result	NP_001290399.1 trafficking protein particle complex subunit 14 isoform 2 [Homo sapiens]	232	8.57	0.46	0.76	0.02	0.98	0	90.6333	0.893333	0.74	9.26946	4.25744	142.389	-1	1
XP_0052695331_pos_143_d25e3.result	XP_005269533.1 cardiac-enriched FHL2-interacting protein isoform X1 [Homo sapiens]	143	16.5	0.61	0.75	0.17	0.82	0.01	90.7667	0.892	0.886667	0.421187	0.486702	-3.54561	1	3
NP_0574273_pos_2229_a0160.result	NP_057427.3 centromere protein F [Homo sapiens]	2229	8.51	0.44	0.43	0.01	0.99	0	93.1	0.911333	0.725	9.1795	-16.7299	142.185	-1	1
NP_0011579372_pos_84_d5a47.result	NP_001157937.2 golgin subfamily A member 6-like protein 10 isoform 1 [Homo sapiens]	84	9.41	0.61	0.58	0.03	0.97	0	88.3667	0.886	0.612333	5.01853	-34.8165	-20.1647	1	2
NP_0024612_pos_1229_b5262.result	NP_002461.2 myosin-3 [Homo sapiens]	1229	9	0.48	0.47	0.14	0.86	0.01	92.9667	0.899	0.668667	6.89534	-42.8708	-38.3445	1	2
NP_0010706541_pos_977_0af12.result	NP_001070654.1 myosin-14 isoform 1 [Homo sapiens]	977	8.49	0.45	0.48	0.03	0.97	0	92.7333	0.900333	0.616333	9.90146	9.23454	145.084	-1	1
NP_0013505991_pos_11_c212b.result	NP_001350599.1 calmodulin-1 isoform 1 [Homo sapiens]	11	12	0.54	0.58	0.05	0.95	0	91.8333	0.916333	0.751667	9.32095	-9.23909	168.397	-1	1
NP_0608351_pos_347_d2bb9.result	NP_060835.1 meiosis-specific nuclear structural protein 1 [Homo sapiens]	347	8.69	0.44	0.43	0.07	0.94	0	94.2667	0.918667	0.793333	12.9892	5.07143	147.151	-1	1
NP_6123792_pos_57_f1ae1.result	NP_612379.2 extracellular tyrosine-protein kinase PKDCC precursor [Homo sapiens]	57	9.49	0.71	0.88	0.01	0.99	0	91	0.898	0.811333	9.23278	-7.93108	164.796	-1	1
NP_0611741_pos_505_ab235.result	NP_061174.1 CTTNBP2 N-terminal-like protein [Homo sapiens]	505	8.68	0.78	0.89	0.03	0.97	0	90.4333	0.889667	0.689	12.8841	-25.1137	-35.1012	1	2
NP_0012912601_pos_151_16d13.result	NP_001291260.1 liprin-alpha-4 isoform 1 [Homo sapiens]	151	12.68	0.46	0.41	0.01	0.99	0	89.2667	0.891333	0.664667	10.3247	4.40839	138.773	-1	1
NP_0012434151_pos_723_19cd3.result	NP_001243415.1 golgin subfamily B member 1 isoform 1 [Homo sapiens]	723	9.76	0.46	0.43	0.09	0.92	0	89.3333	0.900333	0.678	15.649	-41.3613	-24.051	1	2
NP_0010347961_pos_299_0286d.result	NP_001034796.1 endosome-associated-trafficking regulator 1 isoform 1 [Homo sapiens]	299	10.24	0.44	0.44	0.01	0.99	0	93.0667	0.901	0.651667	26.873	-24.1913	-29.0647	1	2
NP_0010082251_pos_1234_ba89c.result	NP_001008225.1 uveal autoantigen with coiled-coil domains and ankyrin repeats isoform 2 [Homo sapiens]	1234	0.88	0.45	0.43	0.1	0.9	0	95.1667	0.926333	0.834	26.8065	-25.403	-11.9064	1	2
NP_0013713761_pos_691_458a4.result	NP_001371376.1 sorbin and SH3 domain-containing protein 1 isoform 26 [Homo sapiens]	691	12	0.53	0.56	0.04	0.96	0.01	91.7	0.911667	0.868	0.890026	5.1785	2.26155	1	3
NP_0012349261_pos_526_09209.result	NP_001234926.1 CAP-Gly domain-containing linker protein 1 isoform c [Homo sapiens]	526	5.88	0.49	0.43	0.01	0.99	0	89.3333	0.893	0.671667	19.5737	22.3567	143.987	-1	1
NP_0012712261_pos_976_bc9d9.result	NP_001271226.1 1-phosphatidylinositol 4,5-bisphosphate phosphodiesterase beta-2 isoform 2 [Homo sapiens]	976	12	0.61	0.56	0.05	0.95	0.02	90.3667	0.889333	0.615333	17.3239	2.45518	136.857	-1	1
NP_0012879542_pos_1357_85c01.result	NP_001287954.2 tight junction protein ZO-1 isoform c [Homo sapiens]	1357	1.12	0.84	0.98	0.12	0.85	0.03	92.8333	0.91	0.896	0.760677	3.36649	5.90823	1	3
NP_0012952991_pos_284_4e115.result	NP_001295299.1 espin-like protein isoform 2 [Homo sapiens]	284	13	0.53	0.53	0.41	0.32	0.28	92.0667	0.913667	0.873667	0.528092	-0.656464	4.02283	1	3
NP_0013516452_pos_418_e304b.result	NP_001351645.2 myosin phosphatase Rho-interacting protein isoform 3 [Homo sapiens]	418	9.02	0.66	0.68	0.04	0.95	0.02	93.9333	0.926667	0.852667	2.28406	0.261711	10.8072	1	-1
NP_0010038001_pos_708_f4941.result	NP_001003800.1 protein bicaudal D homolog 2 isoform 1 [Homo sapiens]	708	2.75	0.41	0.43	0.12	0.88	0	91.4333	0.901	0.654	17.6946	-33.2603	-21.737	1	2
NP_6594671_pos_131_ff9d4.result	NP_659467.1 protein phosphatase 1 regulatory subunit 35 isoform 1 [Homo sapiens]	131	8.69	0.56	0.43	0.13	0.84	0.02	88.8333	0.873	0.613333	13.7702	-25.2891	-21.6275	1	2
NP_0011855501_pos_123_c391a.result	NP_001185550.1 xin actin-binding repeat-containing protein 1 isoform 2 [Homo sapiens]	123	-3.71	0.58	0.54	0.46	0.37	0.18	91.3333	0.901	0.876667	0.312756	0.410393	-1.50867	1	3
NP_0011716691_pos_310_25e97.result	NP_001171669.1 src substrate cortactin isoform c [Homo sapiens]	310	12.5	0.7	0.71	0.28	0.7	0.03	92.7333	0.920667	0.763	1.67279	-5.19427	-15.6867	1	3
NP_0011655991_pos_839_ea494.result	NP_001165599.1 pro-interleukin-16 isoform 3 [Homo sapiens]	839	3.12	0.77	0.85	0.2	0.76	0.03	89.8	0.886667	0.756333	0.910102	-8.69522	-1.03656	1	3
NP_0012788871_pos_750_1a5e7.result	NP_001278887.1 mitogen-activated protein kinase kinase kinase 4 isoform c [Homo sapiens]	750	10.06	0.46	0.44	0.02	0.98	0	91.3333	0.898333	0.8	6.01996	-20.7778	-23.4	1	2
NP_0658211_pos_178_39982.result	NP_065821.1 cingulin [Homo sapiens]	178	15	0.76	0.91	0.1	0.9	0	91.8667	0.903667	0.901667	0.437082	-1.78094	-2.03397	1	3
NP_0013375601_pos_290_96367.result	NP_001337560.1 protein NOXP20 isoform 4 [Homo sapiens]	290	0.25	0.43	0.43	0.22	0.79	0	90.7333	0.902333	0.683	9.30312	-25.3832	174.009	-1	1
NP_0011239101_pos_819_f7d8b.result	NP_001123910.1 spectrin alpha chain, non-erythrocytic 1 isoform 1 [Homo sapiens]	819	8.86	0.44	0.46	0.04	0.96	0	89.5333	0.894	0.601667	5.11599	-17.6338	-6.32658	1	2
NP_0013176911_pos_846_68cd5.result	NP_001317691.1 centriolin isoform 2 [Homo sapiens]	846	9.49	0.49	0.44	0.04	0.96	0.01	91.3667	0.899	0.779333	33.7403	13.1184	136.561	-1	1
NP_0011596091_pos_1078_d3000.result	NP_001159609.1 putative spermatogenesis-associated protein 31C2 isoform 2 [Homo sapiens]	1078	10.56	0.57	0.42	0.18	0.81	0.01	91.0333	0.894	0.823	32.9705	-16.5225	-7.37267	1	-1
NP_0012674711_pos_139_f61ad.result	NP_001267471.1 zinc finger protein DPF3 isoform 2 [Homo sapiens]	139	8.19	0.61	0.57	0.03	0.98	0	89.9333	0.887	0.703	10.4613	-33.1254	-30.952	1	2
XP_0472835851_pos_52_a9fb6.result	XP_047283585.1 prolyl 3-hydroxylase 1 isoform X4 [Homo sapiens]	52	9.64	0.44	0.44	0.01	0.99	0	91.2333	0.890333	0.670667	9.46524	4.73961	148.999	-1	1
NP_0013051551_pos_910_0a641.result	NP_001305155.1 ninein-like protein isoform 2 [Homo sapiens]	910	13	0.45	0.5	0.02	0.98	0	89.6333	0.888667	0.667333	7.00928	-24.2605	-7.79223	1	2
NP_0010342301_pos_2072_08a75.result	NP_001034230.1 TRIO and F-actin-binding protein isoform 6 [Homo sapiens]	2072	10.17	0.68	0.76	0	1	0	91.1	0.897333	0.813667	8.95676	-16.2035	179.865	-1	1
NP_0013050121_pos_125_c99f6.result	NP_001305012.1 zinc finger protein with KRAB and SCAN domains 5 isoform b [Homo sapiens]	125	8.28	0.45	0.42	0.01	1	0	91.8667	0.906667	0.787	11.1822	-15.7597	-1.18712	1	2
NP_0010287743_pos_506_458f6.result	NP_001028774.3 microtubule-associated tumor suppressor candidate 2 isoform a [Homo sapiens]	506	12	0.71	0.85	0.13	0.87	0.01	89.7667	0.879333	0.713333	2.51021	-8.95746	-11.9096	1	3
NP_0552641_pos_192_25a20.result	NP_055264.1 probable G-protein coupled receptor 162 isoform 1 [Homo sapiens]	192	8.4	0.67	0.88	0.04	0.96	0.01	89.6	0.887333	0.696667	7.66142	-25.0661	-47.3725	1	2
NP_0037932_pos_1372_bde48.result	NP_003793.2 myosin-13 [Homo sapiens]	1372	14.5	0.6	0.52	0.06	0.94	0	94.3333	0.916333	0.832333	9.16929	1.52253	149.991	-1	1
NP_0026783_pos_5_ac604.result	NP_002678.3 pinin [Homo sapiens]	5	10.45	0.66	0.55	0.01	0.99	0	92.4333	0.916667	0.731667	11.1516	-9.13086	174.48	-1	1
NP_0011919571_pos_301_f1f4f.result	NP_001191957.1 nuclear protein MDM1 isoform 4 [Homo sapiens]	301	10.38	0.47	0.43	0.02	0.98	0	91.6333	0.904	0.815667	9.01076	-25.3146	169.864	-1	1
NP_0601993_pos_573_834bc.result	NP_060199.3 epidermal growth factor receptor kinase substrate 8-like protein 1 isoform b [Homo sapiens]	573	9.63	0.42	0.43	0.02	0.99	0	91.9	0.911333	0.878333	10.406	-23.3435	143.214	-1	1
NP_0013102711_pos_2144_e34f7.result	NP_001310271.1 protein ELYS isoform 2 [Homo sapiens]	2144	13.5	0.7	0.8	0.31	0.63	0.07	90.0333	0.892333	0.665667	10.2371	2.26161	145.192	-1	1
NP_0013087801_pos_774_fe989.result	NP_001308780.1 thyroid receptor-interacting protein 11 isoform 2 [Homo sapiens]	774	0.5	0.42	0.46	0.03	0.97	0	93.9667	0.918	0.781	9.88475	4.16273	143.032	-1	1
NP_0013643471_pos_602_43512.result	NP_001364347.1 rho guanine nucleotide exchange factor 11 isoform 3 [Homo sapiens]	602	14	0.68	0.7	0.1	0.88	0.02	91.4333	0.908	0.897333	0.777824	3.81636	-0.32822	1	3
NP_0014182851_pos_953_51982.result	NP_001418285.1 putative uncharacterized protein MYH16 [Homo sapiens]	953	10.11	0.47	0.44	0.04	0.96	0	93.5667	0.916333	0.813667	17.1354	-39.9962	-17.3738	1	2
NP_0013085721_pos_1030_1cbc6.result	NP_001308572.1 rho-associated protein kinase 2 isoform 2 [Homo sapiens]	1030	9.08	0.43	0.46	0.01	0.99	0	91.5667	0.894	0.738	18.7246	-17.2827	132.325	-1	1
NP_7757822_pos_283_91f92.result	NP_775782.2 protein FAM117B [Homo sapiens]	283	8.94	0.69	0.87	0	1	0	91.2667	0.893667	0.815667	8.99419	-19.1531	-179.448	-1	0
NP_0554362_pos_166_d2471.result	NP_055436.2 homeobox protein Hox-D4 [Homo sapiens]	166	9.02	0.59	0.42	0.06	0.94	0.01	90.9333	0.909	0.762	11.0627	-0.0594635	161.848	-1	1
NP_0026964_pos_1516_be59a.result	NP_002696.4 periplakin [Homo sapiens]	1516	9.73	0.44	0.41	0.06	0.95	0	93.2667	0.919667	0.826333	6.68928	-22.4412	-40.8366	1	2
NP_0011860731_pos_352_31eaa.result	NP_001186073.1 xin actin-binding repeat-containing protein 2 isoform 4 [Homo sapiens]	352	-5.05	0.47	0.46	0.2	0.34	0.56	91.4333	0.908333	0.877667	0.601136	-0.244911	-2.64604	1	3
NP_0011243962_pos_587_1f514.result	NP_001124396.2 transmembrane protein 201 isoform 1 [Homo sapiens]	587	12	0.57	0.79	0.05	0.96	0	90.6	0.891	0.787	10.0778	-10.0227	148.342	-1	1
XP_0168739551_pos_197_93a29.result	XP_016873955.1 dixin isoform X1 [Homo sapiens]	197	12	0.58	0.56	0.12	0.88	0.01	90.2667	0.888667	0.889333	0.451619	2.57225	2.70444	1	3
NP_0011858671_pos_455_59260.result	NP_001185867.1 dystrobrevin alpha isoform 10 [Homo sapiens]	455	12.5	0.67	0.65	0.02	0.98	0	91.9	0.906	0.719	10.1107	-16.8705	-15.617	1	2
NP_0049661_pos_526_293e3.result	NP_004966.1 potassium voltage-gated channel subfamily B member 1 [Homo sapiens]	526	8.37	0.68	0.94	0.01	0.99	0	88.4667	0.878333	0.656667	9.6506	24.7362	140.251	-1	1
NP_0013803101_pos_419_156af.result	NP_001380310.1 capping protein-inhibiting regulator of actin dynamics isoform 1 [Homo sapiens]	419	16	0.87	0.99	0.01	0.99	0	89.2	0.896	0.632333	13.5972	12.7047	143.755	-1	1
NP_0013380681_pos_230_e3a1b.result	NP_001338068.1 peroxisomal biogenesis factor 5 isoform j [Homo sapiens]	230	8.05	0.55	0.5	0.16	0.84	0.01	91.8667	0.904333	0.876	10.7469	-13.7382	-9.861	1	2
NP_0010116491_pos_1402_02712.result	NP_001011649.1 CDK5 regulatory subunit-associated protein 2 isoform b [Homo sapiens]	1402	-5.32	0.51	0.45	0	1	0	93.6333	0.923333	0.853667	6.56791	-23.556	-40.1236	1	2
NP_0012654711_pos_197_93e8a.result	NP_001265471.1 dixin isoform c [Homo sapiens]	197	12	0.53	0.51	0.12	0.89	0	91.1333	0.902333	0.881667	0.439124	2.99396	3.17898	1	3
NP_0013652851_pos_928_5271c.result	NP_001365285.1 DNA helicase MCM9 isoform 1 [Homo sapiens]	928	1.75	0.79	0.85	0.43	0.2	0.38	89.5667	0.883	0.784333	30.6642	-52.6886	40.2957	1	-1
NP_0553252_pos_166_681b1.result	NP_055325.2 protein piccolo isoform 2 [Homo sapiens]	166	5.12	0.85	0.86	0.25	0.75	0	88.7333	0.881667	0.679333	13.1699	-32.1233	-33.3109	1	2
NP_0600032_pos_1242_f6e8a.result	NP_060003.2 myosin-4 [Homo sapiens]	1242	0.62	0.56	0.52	0.03	0.97	0	89.3667	0.894333	0.637667	21.5755	16.9209	148.36	-1	1
NP_0004853_pos_1423_46136.result	NP_000485.3 collagen alpha-1(XVII) chain [Homo sapiens]	1423	14	0.76	0.98	0.09	0.9	0.02	90.7667	0.892	0.789667	9.79383	3.75221	144.333	-1	1
NP_0792901_pos_150_b7962.result	NP_079290.1 rho guanine nucleotide exchange factor 15 [Homo sapiens]	150	12.5	0.79	0.95	0.27	0.68	0.03	90.1	0.892333	0.840667	0.332229	0.550804	2.53934	1	3
NP_0013398931_pos_1059_fa1d6.result	NP_001339893.1 DENN domain-containing protein 1A isoform 3 [Homo sapiens]	1059	15.5	0.87	0.84	0.04	0.96	0.01	92.0667	0.907333	0.761	0.517922	1.56406	-4.18512	1	3
NP_0002711_pos_222_79d80.result	NP_000271.1 paired box protein Pax-6 isoform a [Homo sapiens]	222	2.25	0.64	0.46	0.01	0.99	0	88.8333	0.888	0.623	6.84337	-34.943	-11.1172	1	2
NP_0028042_pos_23_c954b.result	NP_002804.2 26S proteasome non-ATPase regulatory subunit 9 isoform 1 [Homo sapiens]	23	12	0.51	0.5	0.13	0.87	0	90.7	0.889333	0.641667	4.94017	-19.2647	-7.51401	1	2
NP_0058673_pos_400_b211d.result	NP_005867.3 striated muscle preferentially expressed protein kinase isoform 1 [Homo sapiens]	400	8.14	0.8	0.81	0.02	0.98	0	90.5667	0.895333	0.759333	1.26172	-4.93716	-6.87	1	3
NP_0010729901_pos_693_5ef50.result	NP_001072990.1 kinectin isoform b [Homo sapiens]	693	8.73	0.4	0.42	0.15	0.84	0.01	93.1333	0.900333	0.701333	12.2843	-5.82021	168.723	-1	1
NP_9378601_pos_4_dfaf6.result	NP_937860.1 inhibitor of growth protein 1 isoform C [Homo sapiens]	4	8.52	0.54	0.43	0.02	0.98	0	91.9	0.909667	0.641667	9.54399	4.34711	148.823	-1	1
NP_0013176221_pos_521_c05d8.result	NP_001317622.1 centrosomal protein of 78 kDa isoform d [Homo sapiens]	521	8.32	0.48	0.4	0.16	0.83	0.01	92.7333	0.917667	0.812667	10.3945	-48.0556	-29.0607	1	2
NP_0011939461_pos_65_5cc85.result	NP_001193946.1 smoothelin isoform d [Homo sapiens]	65	12	0.56	0.52	0.02	0.98	0	92.6333	0.908667	0.744333	11.8839	-55.8148	134.767	-1	1
NP_0011860731_pos_317_79024.result	NP_001186073.1 xin actin-binding repeat-containing protein 2 isoform 4 [Homo sapiens]	317	9.91	0.48	0.44	0.08	0.78	0.19	89.8	0.887	0.787667	0.155307	1.47436	0.66626	1	3
NP_0011388871_pos_863_a7cc6.result	NP_001138887.1 histone-lysine N-methyltransferase SETDB1 isoform 1 [Homo sapiens]	863	9.14	0.45	0.54	0.34	0.64	0.02	89.4667	0.886333	0.722	20.941	-75.0223	-24.957	1	-1
NP_0011362351_pos_1903_d5286.result	NP_001136235.1 protocadherin-15 isoform CD1-1 precursor [Homo sapiens]	1903	9.16	0.54	0.55	0.02	0.98	0	93.0333	0.914333	0.845667	19.181	-39.4356	-38.3888	1	2
NP_0013662201_pos_1350_bacb6.result	NP_001366220.1 bromodomain-containing protein 4 isoform long [Homo sapiens]	1350	16	0.8	0.78	0.04	0.96	0.01	91.3667	0.918	0.748	13.7602	10.0554	147.488	-1	1
NP_0012429411_pos_1323_267d3.result	NP_001242941.1 myosin-10 isoform 1 [Homo sapiens]	1323	8.33	0.53	0.46	0.01	0.99	0	93.9	0.911667	0.81	21.3209	-27.1654	-5.08615	1	2
NP_0012744201_pos_707_37b86.result	NP_001274420.1 methylcytosine dioxygenase TET3 isoform 1 [Homo sapiens]	707	18	0.76	0.99	0.01	0.99	0	88.6667	0.887667	0.751667	3.57483	-10.6669	1.9464	1	3
NP_6945743_pos_244_78c18.result	NP_694574.3 NEDD4-binding protein 1 [Homo sapiens]	244	14	0.54	0.58	0.06	0.94	0	90.3333	0.898333	0.803333	1.03783	-7.89832	3.84135	1	3
NP_0013378481_pos_321_19330.result	NP_001337848.1 putative golgin subfamily A member 8G isoform 1 [Homo sapiens]	321	8.21	0.62	0.57	0.01	0.99	0	92.2667	0.899333	0.753	11.7965	-18.9986	165.902	-1	1
NP_0055492_pos_438_c0dbd.result	NP_005549.2 ladinin-1 [Homo sapiens]	438	15	0.62	0.5	0.2	0.77	0.02	89.8333	0.884	0.777333	0.387487	-1.40591	-1.15237	1	3
NP_0059543_pos_1372_cb515.result	NP_005954.3 myosin-1 [Homo sapiens]	1372	9.49	0.49	0.48	0.05	0.95	0	94.3	0.915667	0.838667	9.1076	0.2341	151.733	-1	1
NP_0011939731_pos_944_c0785.result	NP_001193973.1 CLIP-associating protein 2 isoform 2 [Homo sapiens]	944	0.88	0.76	0.89	0.17	0.82	0.01	90.4333	0.901	0.848	10.1273	-0.556633	148.166	-1	1
NP_0010180071_pos_85_1d5be.result	NP_001018007.1 tropomyosin alpha-1 chain isoform Tpm1.4sm [Homo sapiens]	85	8.05	0.54	0.45	0.03	0.98	0	95.1	0.928667	0.874333	4.45407	-20.2734	-2.31013	1	2
NP_0028851_pos_99_8f8cb.result	NP_002885.1 DNA endonuclease RBBP8 isoform a [Homo sapiens]	99	8.39	0.45	0.43	0.02	0.99	0	92.9	0.908	0.751667	17.271	-21.9873	-30.4112	1	2
NP_1125093_pos_231_9467d.result	NP_112509.3 N-terminal EF-hand calcium-binding protein 3 isoform 2 [Homo sapiens]	231	8.43	0.57	0.65	0.12	0.88	0.01	92	0.916333	0.844667	10.0316	-23.3289	-10.7683	1	2
NP_0013624701_pos_156_aa0cd.result	NP_001362470.1 microtubule-associated protein 2 isoform 26 [Homo sapiens]	156	12.5	0.67	0.59	0.18	0.79	0.04	90.7	0.889333	0.716	22.9304	-39.1916	-43.7053	1	2
NP_9558051_pos_612_ea54b.result	NP_955805.1 coiled-coil domain-containing protein 80 precursor [Homo sapiens]	612	21	0.56	0.6	0.28	0.71	0.02	89	0.882	0.629	12.0834	-16.3035	-25.8112	1	2
NP_0010738981_pos_627_008ee.result	NP_001073898.1 calmodulin-regulated spectrin-associated protein 3 isoform 1 [Homo sapiens]	627	8.69	0.77	0.66	0.03	0.97	0	92.3333	0.902	0.771667	10.4556	-13.1051	-8.52028	1	2
NP_0053971_pos_769_c8f1a.result	NP_005397.1 rho-associated protein kinase 1 [Homo sapiens]	769	9.21	0.47	0.43	0.06	0.92	0.07	93.2	0.91	0.699	1.31597	-8.67019	-5.56573	1	3
NP_0052372_pos_330_c0cc2.result	NP_005237.2 tyrosine-protein kinase Fer isoform a [Homo sapiens]	330	8.79	0.4	0.41	0.02	0.99	0	88.4	0.895	0.628333	9.67369	17.2626	150.257	-1	1
NP_0011801_pos_218_ea845.result	NP_001180.1 homeobox protein Nkx-3.2 [Homo sapiens]	218	13.5	0.55	0.57	0.15	0.85	0.02	89.5	0.901	0.669333	8.73766	-8.20083	-174.966	-1	0
NP_0012544652_pos_448_b7e5b.result	NP_001254465.2 golgin subfamily A member 6-like protein 4 [Homo sapiens]	448	8.87	0.49	0.42	0.01	0.99	0	90.2667	0.902333	0.67	9.71786	-12.6133	150.624	-1	1
NP_0013113521_pos_122_0febb.result	NP_001311352.1 protein lin-7 homolog A isoform 2 [Homo sapiens]	122	-5.58	0.51	0.47	0.01	0.99	0	90.9667	0.892333	0.612333	5.54788	-35.6946	11.6335	1	2
NP_0010070731_pos_125_a3e7a.result	NP_001007073.1 zinc finger and SCAN domain-containing protein 2 isoform 3 [Homo sapiens]	125	8.09	0.57	0.59	0.08	0.92	0	92.6	0.914	0.842667	12.7374	-24.9286	-29.5386	1	2
NP_9409641_pos_187_4246b.result	NP_940964.1 uncharacterized protein C3orf62 [Homo sapiens]	187	9.46	0.53	0.48	0.29	0.67	0.04	91.1333	0.898	0.754333	9.38336	-37.2542	-36.8176	1	2
NP_0013662061_pos_441_b0787.result	NP_001366206.1 A-kinase anchor protein 9 isoform 4 [Homo sapiens]	441	8.58	0.44	0.47	0.02	0.99	0.01	94	0.913333	0.759333	14.1321	-3.78369	153.407	-1	1
NP_0011536851_pos_492_d6117.result	NP_001153685.1 polyamine-modulated factor 1-binding protein 1 isoform b [Homo sapiens]	492	9.21	0.53	0.49	0.01	0.99	0	94.7333	0.925667	0.844333	9.13588	-15.7991	-167.01	-1	0
NP_0013753331_pos_143_26aa3.result	NP_001375333.1 inositol-trisphosphate 3-kinase B isoform 2 [Homo sapiens]	143	7.25	0.76	0.79	0.36	0.47	0.2	91.8333	0.907	0.741667	0.560476	1.59783	4.43336	1	3
NP_0564362_pos_134_4c248.result	NP_056436.2 coiled-coil domain-containing protein 69 [Homo sapiens]	134	8.67	0.43	0.44	0	1	0	93.7	0.905333	0.75	14.8958	-23.6881	-9.40611	1	2
NP_0012677281_pos_840_431e2.result	NP_001267728.1 ankyrin repeat domain-containing protein 35 isoform 2 [Homo sapiens]	840	0.5	0.41	0.42	0.01	0.99	0	90.7667	0.899	0.629	12.3246	-7.59484	153.431	-1	1
NP_0050201_pos_74_e31e7.result	NP_005020.1 pituitary homeobox 3 [Homo sapiens]	74	9.81	0.61	0.54	0.02	0.98	0	88.7333	0.889333	0.637333	4.81362	-33.1002	15.5803	1	2
NP_0012690581_pos_893_bd050.result	NP_001269058.1 protein phosphatase Slingshot homolog 2 isoform 1 [Homo sapiens]	893	8.56	0.78	0.88	0.15	0.68	0.25	91.1667	0.894667	0.829333	0.796173	-4.51826	5.64067	1	3
NP_0011401671_pos_366_e415d.result	NP_001140167.1 lysine-specific demethylase 4C isoform 3 [Homo sapiens]	366	9.2	0.51	0.53	0.09	0.91	0.01	91.0667	0.891	0.71	21.3617	-31.1012	160.244	-1	1
NP_0010346691_pos_509_c12ef.result	NP_001034669.1 microtubule-associated protein 9 [Homo sapiens]	509	13	0.54	0.55	0.02	0.98	0	92.2667	0.900333	0.669	7.92616	-32.3478	-27.022	1	2
XP_0115283511_pos_30_308e1.result	XP_011528351.1 RING-type E3 ubiquitin-protein ligase PPIL2 isoform X5 [Homo sapiens]	30	9.22	0.43	0.45	0.14	0.86	0	89.1	0.886	0.705	9.52208	-1.33717	149.123	-1	1
XP_0472927511_pos_1929_2be85.result	XP_047292751.1 myosin XVB isoform X19 [Homo sapiens]	1929	14.5	0.88	0.99	0.12	0.85	0.02	89.2	0.875	0.611333	1.49237	-3.98014	-14.6288	1	3
NP_0013818911_pos_991_2b702.result	NP_001381891.1 acrosomal protein KIAA1210 isoform 1 [Homo sapiens]	991	10.01	0.58	0.52	0.02	0.98	0	89.0333	0.889667	0.62	12.242	14.9602	155.333	-1	1
NP_0014111131_pos_106_1ce17.result	NP_001411113.1 transmembrane protein 247 [Homo sapiens]	106	12	0.52	0.73	0.03	0.97	0.01	92.7667	0.908667	0.808667	5.77608	-20.3118	-4.18202	1	2
NP_0013024362_pos_1495_9b507.result	NP_001302436.2 pericentriolar material 1 protein isoform 2 [Homo sapiens]	1495	0.36	0.55	0.58	0.49	0.07	0.43	89.1667	0.879667	0.634333	20.7514	-65.9989	-153.675	-1	0
NP_0010352021_pos_1576_f37e0.result	NP_001035202.1 myosin-11 isoform SM2B [Homo sapiens]	1576	1.75	0.6	0.7	0.15	0.86	0	94.1333	0.915	0.748	8.89531	-1.25282	150.068	-1	1
NP_0053971_pos_516_3c755.result	NP_005397.1 rho-associated protein kinase 1 [Homo sapiens]	516	1.75	0.6	0.49	0.02	0.98	0	90.8333	0.894667	0.624667	10.2041	-6.1993	145.505	-1	1
XP_0052674562_pos_40_f068b.result	XP_005267456.2 echinoderm microtubule-associated protein-like 1 isoform X1 [Homo sapiens]	40	-4.49	0.53	0.44	0.09	0.91	0.02	90.4	0.892333	0.714333	1.29404	-13.3142	0.131447	1	3
NP_0027323_pos_215_c2afd.result	NP_002732.3 serine/threonine-protein kinase N1 isoform 2 [Homo sapiens]	215	12	0.51	0.53	0.11	0.89	0.02	89.9	0.893667	0.606333	20.298	-7.151	154.438	-1	1
NP_0022822_pos_1299_a23d1.result	NP_002282.2 laminin subunit beta-1 precursor [Homo sapiens]	1299	3.38	0.52	0.49	0.03	0.98	0	92.8	0.901667	0.744	20.5349	-36.6787	-117.901	-1	0
NP_0010935821_pos_1037_59a9e.result	NP_001093582.1 myosin-2 [Homo sapiens]	1037	8.02	0.5	0.45	0.5	0.52	0	89.9333	0.884	0.625333	16.3818	-34.0341	-21.5044	1	2
NP_0010179692_pos_773_d9257.result	NP_001017969.2 uncharacterized bromodomain-containing protein 10 [Homo sapiens]	773	8.81	0.42	0.41	0	1	0	90.4333	0.895	0.721	1.70163	-16.3701	0.737015	1	3
XP_0115398581_pos_177_ba851.result	XP_011539858.1 45 kDa calcium-binding protein isoform X3 [Homo sapiens]	177	12.5	0.54	0.53	0.16	0.83	0.01	92.8	0.911667	0.849333	13.1376	-7.12764	32.5569	1	-1
NP_8709922_pos_125_f8e56.result	NP_870992.2 zinc finger and SCAN domain-containing protein 2 isoform 1 [Homo sapiens]	125	8.09	0.68	0.81	0.06	0.94	0	90.1667	0.895	0.782667	12.5721	-24.9655	-28.6795	1	2
NP_0011855501_pos_547_d0598.result	NP_001185550.1 xin actin-binding repeat-containing protein 1 isoform 2 [Homo sapiens]	547	15.5	0.6	0.8	0.26	0.61	0.14	92.3	0.915	0.846	0.654917	-0.501427	-5.78535	1	3
NP_0011855501_pos_51_6e1c1.result	NP_001185550.1 xin actin-binding repeat-containing protein 1 isoform 2 [Homo sapiens]	51	13	0.63	0.57	0.01	0.99	0	90.8667	0.894	0.607667	18.5733	-13.6678	163.087	-1	1
NP_8590633_pos_391_c4871.result	NP_859063.3 KN motif and ankyrin repeat domain-containing protein 4 isoform 1 [Homo sapiens]	391	12	0.61	0.61	0.22	0.7	0.12	91.1333	0.891	0.615667	11.5695	-9.30556	158.758	-1	1
XP_0168811201_pos_536_7e23c.result	XP_016881120.1 band 4.1-like protein 3 isoform X23 [Homo sapiens]	536	12.5	0.69	0.7	0.03	0.97	0.01	89.6667	0.890333	0.613667	9.81324	7.02087	140.826	-1	1
NP_4442712_pos_94_66f9f.result	NP_444271.2 RNA-binding protein 33 [Homo sapiens]	94	2.12	0.8	0.94	0.4	0.01	0.58	88.2333	0.881667	0.603333	18.9602	-48.5731	-28.0884	1	2
NP_0012772601_pos_748_f9628.result	NP_001277260.1 DENN domain-containing protein 1C isoform 2 [Homo sapiens]	748	24	0.87	0.84	0.23	0.75	0.01	92.8333	0.918667	0.759333	0.557993	-2.28519	-1.36979	1	3
NP_0013051631_pos_186_2c989.result	NP_001305163.1 syntaphilin isoform 1 [Homo sapiens]	186	8.28	0.52	0.41	0	1	0	93.5333	0.916	0.839	10.221	5.84349	134.83	-1	1
NP_0657661_pos_103_2ff88.result	NP_065766.1 pleckstrin homology domain-containing family H member 1 [Homo sapiens]	103	10.13	0.44	0.43	0	1	0	93.7667	0.894	0.689	29.6354	-4.49656	168.866	-1	1
NP_0013733501_pos_295_61f6c.result	NP_001373350.1 FYVE and coiled-coil domain-containing protein 1 isoform 1 [Homo sapiens]	295	3.88	0.54	0.46	0.07	0.93	0.01	93.0333	0.906667	0.731	29.9719	2.88058	144.921	-1	1
NP_1162552_pos_353_75c73.result	NP_116255.2 cingulin-like protein 1 [Homo sapiens]	353	16.5	0.58	0.71	0.11	0.9	0	90.6333	0.900667	0.894667	0.36145	-1.98225	-1.48361	1	3
NP_0011207131_pos_83_dfd3c.result	NP_001120713.1 bcl-2-binding component 3 isoform 2 [Homo sapiens]	83	8.16	0.62	0.58	0.02	0.99	0	91.4333	0.896667	0.613	9.47927	11.7736	153.498	-1	1
NP_0042653_pos_1406_02efe.result	NP_004265.3 A-kinase anchor protein 6 [Homo sapiens]	1406	8.95	0.51	0.55	0.19	0.77	0.05	89.8333	0.882667	0.791	7.54875	-17.0064	-30.5011	1	2
NP_0011821891_pos_23_a429d.result	NP_001182189.1 myomegalin isoform 6 [Homo sapiens]	23	8.61	0.46	0.43	0.02	0.98	0	92.8333	0.900667	0.658	21.4001	-27.7945	-38.7847	1	2
NP_0010743241_pos_217_c7716.result	NP_001074324.1 paxillin isoform 2 [Homo sapiens]	217	9.06	0.75	0.96	0.02	0.99	0	90.7667	0.892667	0.793333	1.44602	-11.8181	2.10149	1	3
NP_0012633091_pos_835_26837.result	NP_001263309.1 ESF1 homolog [Homo sapiens]	835	8.92	0.58	0.49	0.08	0.92	0	92.8667	0.914333	0.731667	8.88034	-16.0648	171.321	-1	1
NP_0012769161_pos_772_109ce.result	NP_001276916.1 filamin-A-interacting protein 1 isoform 1 [Homo sapiens]	772	8.91	0.5	0.49	0.03	0.97	0	91.8	0.905667	0.701	8.84698	-12.7487	171.702	-1	1
NP_0011549991_pos_154_e367e.result	NP_001154999.1 TNFAIP3-interacting protein 2 isoform 2 [Homo sapiens]	154	9.46	0.47	0.41	0.01	1	0	91.9333	0.900333	0.708	8.95153	-16.7572	172.152	-1	1
NP_0013066041_pos_199_a623d.result	NP_001306604.1 probable methyltransferase-like protein 25 isoform 2 [Homo sapiens]	199	-4.83	0.53	0.49	0.04	0.96	0	89.1667	0.878	0.647333	2.12932	-7.60056	-17.1669	1	3
NP_5110421_pos_27_f1d7b.result	NP_511042.1 cyclin-dependent kinase 4 inhibitor B isoform 2 [Homo sapiens]	27	8.37	0.77	0.83	0.01	0.99	0	89.3	0.886667	0.628	6.83914	-23.6493	-9.13795	1	2
XP_0472884371_pos_1178_cdd4b.result	XP_047288437.1 kinesin-like protein KIF7 isoform X6 [Homo sapiens]	1178	8.94	0.4	0.43	0.1	0.9	0	92.1	0.893667	0.659667	24.9972	1.43548	160.106	-1	1
XP_0472733581_pos_12_c2fd8.result	XP_047273358.1 putative monooxygenase p33MONOX isoform X3 [Homo sapiens]	12	1.62	0.78	0.71	0.01	0.99	0	89.8	0.908333	0.752667	13.7777	25.8701	152.384	-1	1
NP_0011857612_pos_1745_eb2a7.result	NP_001185761.2 myomegalin isoform 8 [Homo sapiens]	1745	2.62	0.54	0.45	0.02	0.98	0	90	0.891667	0.639667	15.1303	-37.5298	-19.5813	1	2
NP_0089211_pos_441_95603.result	NP_008921.1 actin-binding protein WASF2 isoform 1 [Homo sapiens]	441	8.6	0.89	0.91	0.1	0.89	0.01	92.1333	0.907667	0.878	9.76625	-5.14121	-175	-1	0
NP_0012349261_pos_902_d68cd.result	NP_001234926.1 CAP-Gly domain-containing linker protein 1 isoform c [Homo sapiens]	902	14	0.54	0.56	0.07	0.93	0	95.3	0.921667	0.854667	25.5911	-6.35433	-8.54744	1	-1
NP_0010770541_pos_217_5cc24.result	NP_001077054.1 rab GTPase-binding effector protein 1 isoform 2 [Homo sapiens]	217	8.12	0.5	0.43	0.04	0.96	0	94.4667	0.916	0.777667	24.9024	-2.72193	142.46	-1	1
NP_0013822291_pos_155_e5987.result	NP_001382229.1 myomegalin isoform 19 [Homo sapiens]	155	8.61	0.5	0.4	0.02	0.98	0	94.7333	0.920333	0.845333	13.3325	-5.06702	170.015	-1	1
NP_7573862_pos_465_343b3.result	NP_757386.2 SURP and G-patch domain-containing protein 1 [Homo sapiens]	465	12.5	0.55	0.6	0.01	0.99	0	92	0.895333	0.653667	9.37049	5.62439	147.501	-1	1
NP_0576053_pos_134_81ac9.result	NP_057605.3 transcription factor Dp family member 3 [Homo sapiens]	134	2.5	0.46	0.42	0.01	0.99	0	89.8	0.891667	0.682333	9.50842	6.68909	145.009	-1	1
NP_0010938821_pos_404_b6903.result	NP_001093882.1 ribonuclease 3 isoform 2 [Homo sapiens]	404	16	0.66	0.7	0.01	0.99	0	91.4667	0.906	0.688	2.7441	-19.0692	-19.827	1	3
NP_0010179571_pos_429_11dfb.result	NP_001017957.1 protein OS-9 isoform 3 precursor [Homo sapiens]	429	8.83	0.76	0.96	0.01	0.99	0	92.7667	0.908333	0.717333	5.49001	-36.4135	-26.7512	1	2
NP_0014182851_pos_689_0b492.result	NP_001418285.1 putative uncharacterized protein MYH16 [Homo sapiens]	689	9.4	0.43	0.43	0.03	0.97	0	91.9	0.885	0.634333	13.2993	14.6073	-150.689	-1	0
NP_0011357581_pos_871_35167.result	NP_001135758.1 structural maintenance of chromosomes protein 6 [Homo sapiens]	871	8.12	0.41	0.44	0.01	0.99	0	89.0333	0.885	0.612	8.83457	-16.7409	-174.561	-1	0
NP_6319051_pos_242_5a341.result	NP_631905.1 actin-binding Rho-activating protein [Homo sapiens]	242	8.64	0.53	0.43	0.45	0.52	0.04	91.3333	0.902667	0.855333	1.08924	-2.66385	-11.1133	1	3
XP_0472973131_pos_305_0dc8e.result	XP_047297313.1 coiled-coil domain-containing protein 188 isoform X1 [Homo sapiens]	305	13.5	0.53	0.52	0.03	0.97	0.01	92.4	0.903	0.76	9.17096	-22.3066	-7.50467	1	2
NP_0034602_pos_195_47c8b.result	NP_003460.2 secretogranin-2 precursor [Homo sapiens]	195	9.48	0.68	0.86	0.01	0.99	0	90.3333	0.893667	0.744333	15.6089	4.79604	148.689	-1	1
XP_0472931051_pos_622_875cf.result	XP_047293105.1 coiled-coil domain-containing protein 144A isoform X2 [Homo sapiens]	622	8.43	0.7	0.5	0.23	0.78	0.01	92.4	0.911	0.611333	16.0795	-41.9083	-30.9237	1	2
NP_0024632_pos_1259_8da26.result	NP_002463.2 myosin-8 [Homo sapiens]	1259	8.92	0.58	0.42	0.23	0.78	0	92.9	0.889	0.623333	26.9192	-17.9854	-20.7237	1	2
NP_0013370911_pos_544_223c7.result	NP_001337091.1 testis-expressed protein 15 [Homo sapiens]	544	8.89	0.48	0.54	0.1	0.86	0.08	89.7667	0.883333	0.665667	12.5979	7.09394	142.026	-1	1
NP_6603282_pos_160_a3725.result	NP_660328.2 homeobox protein Nkx-2.3 [Homo sapiens]	160	9.53	0.55	0.46	0.04	0.96	0	89.8	0.902	0.683667	8.35192	-9.5639	-175.845	-1	0
NP_0013386221_pos_758_9712c.result	NP_001338622.1 pleckstrin homology domain-containing family G member 2 isoform 2 [Homo sapiens]	758	13	0.57	0.77	0	1	0	91.5333	0.897	0.828	1.59754	-5.72643	-4.08372	1	3
NP_0013179481_pos_13_7e1ff.result	NP_001317948.1 cell division cycle-associated protein 3 isoform 5 [Homo sapiens]	13	15.5	0.86	0.97	0.14	0.83	0.03	91.3333	0.897	0.705667	10.4768	2.73256	143.905	-1	1
NP_0013174171_pos_566_f2012.result	NP_001317417.1 polyhomeotic-like protein 2 isoform c [Homo sapiens]	566	16	0.53	0.5	0.19	0.76	0.07	88.5667	0.883	0.676	0.660094	-1.4884	-2.0068	1	3
NP_0013170041_pos_893_a8435.result	NP_001317004.1 ral GTPase-activating protein subunit alpha-1 isoform 5 [Homo sapiens]	893	9.69	0.56	0.5	0.01	0.99	0	90.6	0.894333	0.836667	10.0648	4.43987	152.036	-1	1
NP_0659354_pos_1375_2560a.result	NP_065935.4 myosin-7B [Homo sapiens]	1375	-3.17	0.47	0.45	0.04	0.96	0	94.4667	0.917	0.835	9.10434	0.918526	150.321	-1	1
NP_0010082121_pos_161_bdba5.result	NP_001008212.1 optineurin [Homo sapiens]	161	13.5	0.63	0.57	0.23	0.5	0.28	91.4667	0.903667	0.735667	9.52646	5.80713	151.963	-1	1
NP_0557463_pos_440_2df3f.result	NP_055746.3 serine/threonine-protein phosphatase 6 regulatory subunit 1 [Homo sapiens]	440	8.36	0.4	0.44	0.21	0.81	0.01	90.4333	0.901667	0.655	12.3233	-33.9839	127.545	-1	1
NP_0013397551_pos_25_f112d.result	NP_001339755.1 suppression of tumorigenicity 18 protein isoform a [Homo sapiens]	25	8.24	0.68	0.7	0.09	0.91	0.01	91.4333	0.901667	0.737667	9.01855	-7.06017	161.94	-1	1
NP_0010933911_pos_27_89125.result	NP_001093391.1 melanoma-associated antigen B16 isoform 1 [Homo sapiens]	27	12	0.68	0.65	0.01	0.99	0	90.7333	0.889667	0.659667	10.9994	16.3861	143.106	-1	1
NP_0014085981_pos_321_78e2c.result	NP_001408598.1 putative golgin subfamily A member 8D [Homo sapiens]	321	8.21	0.62	0.58	0.01	0.99	0	92.6	0.9	0.756333	9.06341	-15.9517	-179.688	-1	0
NP_0657682_pos_770_16c32.result	NP_065768.2 protein Shroom4 [Homo sapiens]	770	15	0.65	0.81	0.15	0.84	0.02	91.0667	0.894333	0.853333	1.79542	-10.2197	-18.4348	1	3
NP_0013719551_pos_702_d17df.result	NP_001371955.1 inactive tyrosine-protein kinase PEAK1 isoform a [Homo sapiens]	702	8.27	0.66	0.64	0.02	0.98	0	89.7	0.880667	0.785	0.644299	1.93665	-1.19944	1	3
NP_0011860851_pos_125_982e9.result	NP_001186085.1 histone acetyltransferase KAT7 isoform 3 [Homo sapiens]	125	14.5	0.59	0.66	0.09	0.91	0	91.1667	0.894	0.740333	32.0203	38.1148	-2.95975	1	-1
NP_0011859011_pos_941_0a5fe.result	NP_001185901.1 NHS-like protein 3 isoform 2 [Homo sapiens]	941	16	0.85	0.92	0.07	0.94	0	91.0333	0.903667	0.832667	10.1507	4.91169	145.973	-1	1
NP_0012756611_pos_280_57cba.result	NP_001275661.1 testis-expressed protein 2 isoform 2 [Homo sapiens]	280	12	0.61	0.57	0.28	0.67	0.07	89.9333	0.889	0.718667	9.65218	-9.77053	-13.7088	1	2
XP_0472839121_pos_166_b073d.result	XP_047283912.1 uncharacterized protein [Homo sapiens]	166	9.62	0.57	0.53	0.19	0.82	0	89.2667	0.883333	0.691667	12.8604	-26.8618	-34.0072	1	2
NP_7758142_pos_675_44ec9.result	NP_775814.2 cilium assembly protein DZIP1L isoform 1 [Homo sapiens]	675	2.25	0.85	0.94	0.18	0.83	0	92.1	0.915333	0.829667	6.75641	-22.8917	4.97863	1	2
NP_0011070181_pos_194_c1eea.result	NP_001107018.1 LIM domain and actin-binding protein 1 isoform 1 [Homo sapiens]	194	14.5	0.7	0.83	0.1	0.88	0.03	90.7667	0.894	0.789333	1.61022	-10.917	-8.61095	1	3
NP_0559954_pos_1112_7d3ef.result	NP_055995.4 nesprin-2 isoform 1 [Homo sapiens]	1112	0.5	0.49	0.41	0.06	0.95	0	91.8667	0.901333	0.850667	9.67748	-12.2537	-19.1927	1	2
NP_0014001011_pos_341_02c8b.result	NP_001400101.1 protein bicaudal D homolog 1 isoform 23 [Homo sapiens]	341	3.5	0.45	0.43	0.17	0.83	0	92.8667	0.904	0.642	17.8004	-39.5754	-22.0684	1	2
XP_0473039091_pos_682_7d11f.result	XP_047303909.1 ERC protein 2 isoform X14 [Homo sapiens]	682	8.77	0.44	0.43	0.02	0.98	0	91.9667	0.912	0.624	8.86485	-8.62858	164.422	-1	1
NP_0012296901_pos_100_fda81.result	NP_001229690.1 disks large-associated protein 1 isoform 3 [Homo sapiens]	100	12.5	0.54	0.52	0.14	0.85	0.01	90.4	0.906333	0.807667	3.35117	-31.1013	7.82625	1	3
NP_0013336941_pos_1345_f4d8d.result	NP_001333694.1 unconventional myosin-XVIIIa isoform c [Homo sapiens]	1345	9.11	0.48	0.5	0.01	0.99	0	94.6333	0.915	0.796333	29.9467	-5.25622	161.013	-1	1
NP_1157282_pos_65_d6d63.result	NP_115728.2 breast cancer metastasis-suppressor 1-like protein [Homo sapiens]	65	9.45	0.6	0.6	0.09	0.91	0	89.6	0.897667	0.630667	9.06425	12.0002	153.721	-1	1
NP_0011579372_pos_396_55f10.result	NP_001157937.2 golgin subfamily A member 6-like protein 10 isoform 1 [Homo sapiens]	396	8.87	0.51	0.43	0.01	0.99	0	90.2667	0.892333	0.607667	10.8595	-43.7663	-10.7766	1	2
XP_0052454221_pos_178_39982.result	XP_005245422.1 cingulin isoform X1 [Homo sapiens]	178	15	0.76	0.91	0.1	0.9	0	91.8667	0.903667	0.901667	0.437082	-1.78094	-2.03397	1	3
NP_0013073661_pos_1072_38595.result	NP_001307366.1 ubiquitin carboxyl-terminal hydrolase 54 isoform 2 [Homo sapiens]	1072	12	0.61	0.75	0.01	0.99	0	91.1	0.896667	0.883	0.309009	0.29277	2.38629	1	3
NP_0013505901_pos_148_14d81.result	NP_001350590.1 high mobility group protein B1 isoform 2 [Homo sapiens]	148	10.63	0.46	0.44	0.05	0.95	0	92	0.907667	0.651	14.586	-36.8855	110.881	-1	1
NP_6949673_pos_500_01858.result	NP_694967.3 beta-taxilin [Homo sapiens]	500	8.85	0.8	0.98	0.04	0.96	0.01	89.6333	0.876333	0.622333	6.59721	-14.664	-20.5074	1	2
NP_0012881551_pos_85_631bb.result	NP_001288155.1 tropomyosin beta chain isoform Tpm2.3 [Homo sapiens]	85	8.05	0.62	0.58	0.01	0.99	0	95.4333	0.933	0.888333	4.63733	-19.8394	-2.21172	1	2
NP_0013581181_pos_2379_878db.result	NP_001358118.1 protein unc-13 homolog B isoform 6 [Homo sapiens]	2379	9.13	0.59	0.5	0.15	0.86	0	91	0.904333	0.848	5.89536	-13.4998	-15.2369	1	2
NP_0004362_pos_1954_9175e.result	NP_000436.2 plectin isoform 1c [Homo sapiens]	1954	0.29	0.51	0.45	0.02	0.98	0	94.9	0.930333	0.867667	9.11519	-20.6517	176.076	-1	1
NP_0010043033_pos_9_e4686.result	NP_001004303.3 FYN-binding protein 2 [Homo sapiens]	9	14.5	0.62	0.67	0.1	0.9	0.01	90.4	0.892333	0.628	1.54603	-8.36611	-14.2344	1	3
NP_0011244961_pos_230_0355d.result	NP_001124496.1 peroxisomal biogenesis factor 5 isoform c [Homo sapiens]	230	8.05	0.51	0.45	0.14	0.86	0.01	90.6333	0.899	0.867	10.378	-16.0962	-9.12828	1	2
NP_0012682301_pos_412_69260.result	NP_001268230.1 kinesin-like protein KIF23 isoform 3 [Homo sapiens]	412	8.63	0.42	0.45	0.01	0.99	0	91.6333	0.891333	0.649	15.0477	-21.6805	155.362	-1	1
NP_0010352021_pos_1408_ea56d.result	NP_001035202.1 myosin-11 isoform SM2B [Homo sapiens]	1408	6.88	0.5	0.42	0.01	0.99	0	93.3667	0.913	0.761	25.2401	-9.58878	-1.77789	1	-1
NP_0012878341_pos_1081_83259.result	NP_001287834.1 bromodomain adjacent to zinc finger domain protein 2A isoform 2 [Homo sapiens]	1081	8.48	0.46	0.44	0.03	0.97	0	90.5333	0.892333	0.659333	6.77412	-35.7236	-27.3672	1	2
NP_0012913491_pos_300_e7f26.result	NP_001291349.1 sarcolemmal membrane-associated protein isoform a [Homo sapiens]	300	8.58	0.53	0.52	0.11	0.89	0	91	0.898667	0.750667	9.2092	-29.016	160.098	-1	1
NP_0012349181_pos_493_6191b.result	NP_001234918.1 melanoma inhibitory activity protein 2 isoform 6 [Homo sapiens]	493	14.5	0.61	0.62	0.16	0.81	0.03	91.0667	0.896667	0.630667	10.3497	4.54812	150.987	-1	1
NP_0013087581_pos_251_88de8.result	NP_001308758.1 coiled-coil domain-containing protein 186 isoform 1 [Homo sapiens]	251	9.89	0.48	0.46	0	1	0	90.9	0.921667	0.812333	10.1843	10.4967	158.233	-1	1
NP_0011596331_pos_202_0d25a.result	NP_001159633.1 neurabin-1 isoform 2 [Homo sapiens]	202	17.5	0.73	0.77	0.12	0.85	0.05	90.6333	0.896	0.87	0.43999	-0.93042	1.0172	1	3
NP_0059152_pos_199_b1326.result	NP_005915.2 homeobox protein MOX-2 [Homo sapiens]	199	8.83	0.61	0.49	0.05	0.95	0	89.6667	0.895	0.619	13.2893	-26.8028	132.842	-1	1
NP_1104291_pos_155_0b072.result	NP_110429.1 protein FAM117A isoform 1 [Homo sapiens]	155	9.26	0.51	0.58	0	1	0	90.1	0.892333	0.686333	8.96251	-16.6924	179.283	-1	1
NP_0026922_pos_139_634c9.result	NP_002692.2 POU domain, class 5, transcription factor 1 isoform 1 [Homo sapiens]	139	8.95	0.4	0.43	0	1	0	89.7	0.898667	0.696333	7.51028	-42.5564	-26.1313	1	2
NP_0012390291_pos_866_87f27.result	NP_001239029.1 kinesin-like protein KIF21B isoform 1 [Homo sapiens]	866	8.33	0.53	0.71	0.02	0.98	0	91.3667	0.897667	0.901	0.925413	5.39178	-5.41282	1	3
NP_0013691641_pos_564_b27e7.result	NP_001369164.1 potassium voltage-gated channel subfamily KQT member 2 isoform f [Homo sapiens]	564	8.35	0.56	0.65	0.2	0.79	0.01	92.2667	0.905667	0.877667	6.59446	-22.7099	-2.15704	1	2
NP_0066532_pos_2265_14a21.result	NP_006653.2 helicase SRCAP [Homo sapiens]	2265	12	0.68	0.89	0.17	0.83	0.01	91.2	0.895667	0.719333	10.4928	-3.15098	137.694	-1	1
NP_0010740102_pos_1754_bc2c8.result	NP_001074010.2 MAX gene-associated protein isoform 2 [Homo sapiens]	1754	13	0.67	0.7	0.1	0.9	0.01	91.4	0.898667	0.815667	11.1607	-5.16994	137.985	-1	1
NP_0013936501_pos_642_68693.result	NP_001393650.1 breast cancer type 2 susceptibility protein isoform 4 [Homo sapiens]	642	8.17	0.43	0.44	0.04	0.96	0	90.4667	0.892	0.683	13.4716	8.04054	143.141	-1	1
NP_0013978201_pos_317_60a28.result	NP_001397820.1 immunoglobulin-like domain-containing receptor 2 isoform 2 precursor [Homo sapiens]	317	9.46	0.58	0.49	0.2	0.8	0.01	89.3	0.891	0.730667	11.7622	-44.2424	-16.484	1	2
NP_0011243901_pos_773_5b9f6.result	NP_001124390.1 tubulin polyglutamylase TTLL6 isoform 1 [Homo sapiens]	773	8.77	0.47	0.4	0.04	0.97	0	89.3667	0.882667	0.621667	9.17377	0.0230789	157.512	-1	1
NP_0012349261_pos_552_bf270.result	NP_001234926.1 CAP-Gly domain-containing linker protein 1 isoform c [Homo sapiens]	552	-4.02	0.5	0.46	0.11	0.88	0.01	91.3	0.891333	0.617333	10.3519	-7.53653	139.433	-1	1
NP_0024612_pos_1144_7de5a.result	NP_002461.2 myosin-3 [Homo sapiens]	1144	8.48	0.44	0.45	0.01	0.99	0	91.9333	0.907667	0.744333	9.44462	-9.06295	149.363	-1	1
NP_0046792_pos_51_28a0f.result	NP_004679.2 N-myc-interactor [Homo sapiens]	51	8.08	0.45	0.43	0.2	0.78	0.03	90.4333	0.893333	0.681667	9.74725	-23.3445	171.231	-1	1
NP_0024612_pos_1369_1f2e0.result	NP_002461.2 myosin-3 [Homo sapiens]	1369	9.49	0.52	0.47	0.06	0.94	0	94.6667	0.920333	0.839333	9.2015	1.10902	148.903	-1	1
NP_0011393_pos_1534_e9acd.result	NP_001139.3 ankyrin-2 isoform 1 [Homo sapiens]	1534	9.33	0.48	0.43	0.06	0.94	0.01	88.8667	0.89	0.690333	20.9839	-3.43835	23.0364	1	-1
NP_0010416861_pos_16_11961.result	NP_001041686.1 dysbindin domain-containing protein 2 isoform a [Homo sapiens]	16	8.99	0.65	0.51	0.02	0.98	0	92.0667	0.907667	0.776667	1.71368	-10.5157	-15.8658	1	3
NP_0011395041_pos_214_55798.result	NP_001139504.1 F-BAR domain only protein 2 isoform b [Homo sapiens]	214	10.88	0.47	0.44	0.01	0.99	0	88.5333	0.881333	0.642333	12.319	-63.4169	-161.158	-1	0
NP_0011162411_pos_258_148d7.result	NP_001116241.1 lebercilin [Homo sapiens]	258	8.33	0.43	0.43	0.02	0.99	0	93.2667	0.901667	0.66	1.80921	-6.9037	-16.8819	1	3
NP_0012767901_pos_59_75dfb.result	NP_001276790.1 period circadian protein homolog 3 isoform 2 [Homo sapiens]	59	9.53	0.5	0.45	0.25	0.76	0	90.7667	0.899333	0.739	9.94035	-3.81688	144.303	-1	1
NP_0010268843_pos_977_e7df2.result	NP_001026884.3 inverted formin-2 isoform 2 [Homo sapiens]	977	16.5	0.73	0.92	0.17	0.79	0.03	91.8333	0.903333	0.879	9.8719	-5.80172	-177.265	-1	0
NP_0011294712_pos_1353_f1259.result	NP_001129471.2 AP-4 complex accessory subunit RUSC2 isoform 1 [Homo sapiens]	1353	12.5	0.73	0.64	0.08	0.92	0	90.4333	0.886333	0.834	9.70401	1.41353	151.197	-1	1
XP_0052612951_pos_247_ee091.result	XP_005261295.1 coiled-coil domain-containing protein 188 isoform X4 [Homo sapiens]	247	8.96	0.4	0.4	0.02	0.98	0	92.5	0.903	0.728667	8.67764	-26.0674	-9.55735	1	2
NP_0600032_pos_1372_eb2dc.result	NP_060003.2 myosin-4 [Homo sapiens]	1372	9.49	0.52	0.49	0.06	0.95	0	94.3333	0.916333	0.844667	9.21309	0.692032	148.31	-1	1
NP_1493472_pos_442_5b383.result	NP_149347.2 caldesmon isoform 3 [Homo sapiens]	442	8.14	0.64	0.56	0.04	0.96	0.01	90.7	0.888333	0.723667	7.27041	-0.691254	25.0206	1	-1
NP_0013531061_pos_1022_afcb8.result	NP_001353106.1 histone-lysine N-methyltransferase ASH1L isoform 1 [Homo sapiens]	1022	2.36	0.5	0.44	0.08	0.93	0	89.3	0.877	0.632	6.82234	-29.2927	71.3774	1	-1
NP_0657443_pos_1808_86c3d.result	NP_065744.3 cell adhesion molecule DSCAML1 isoform 1 precursor [Homo sapiens]	1808	9.02	0.61	0.64	0.01	0.99	0	89.6333	0.885	0.626333	10.6324	8.2458	125.832	-1	1
NP_0012392641_pos_676_8ff66.result	NP_001239264.1 cingulin-like protein 1 [Homo sapiens]	676	14.5	0.59	0.55	0.14	0.87	0	94.8667	0.925667	0.825333	5.25769	-36.9219	-25.0229	1	2
NP_0011823561_pos_27_9f236.result	NP_001182356.1 serine/arginine-rich splicing factor 2 [Homo sapiens]	27	8.31	0.58	0.46	0.02	0.98	0	93.1667	0.922333	0.836	11.363	0.111237	41.9556	1	-1
NP_0011386002_pos_471_6e370.result	NP_001138600.2 adenylate kinase 9 isoform 1 [Homo sapiens]	471	9.16	0.44	0.43	0.01	0.99	0	91.1667	0.893333	0.648	9.77093	9.59907	142.007	-1	1
NP_0012759051_pos_600_574e0.result	NP_001275905.1 X-ray repair cross-complementing protein 6 isoform 1 [Homo sapiens]	600	9.46	0.49	0.42	0.14	0.86	0	90.7667	0.908333	0.610667	9.01141	21.5808	-150.108	-1	0
NP_0010774301_pos_1255_4338b.result	NP_001077430.1 WD repeat-containing protein 62 isoform 1 [Homo sapiens]	1255	12.5	0.62	0.61	0.06	0.94	0.01	90.2	0.884333	0.675333	10.678	-4.09601	112.114	-1	1
NP_0001003_pos_1749_1de8a.result	NP_000100.3 dystrophin isoform Dp427c [Homo sapiens]	1749	9.06	0.49	0.45	0.07	0.93	0.01	90.5	0.904333	0.700333	7.45118	-31.6963	-17.4683	1	2
NP_0010739381_pos_227_5e4ea.result	NP_001073938.1 F-box only protein 46 [Homo sapiens]	227	16.5	0.7	0.91	0.03	0.97	0.01	89.3	0.885667	0.780333	13.5106	31.6472	145.172	-1	1
NP_0013337391_pos_189_addcb.result	NP_001333739.1 disks large-associated protein 2 isoform 3 [Homo sapiens]	189	12.5	0.55	0.54	0.13	0.86	0.01	90.3333	0.899	0.807667	3.29537	-30.9831	7.68323	1	3
NP_0011595831_pos_1294_d92d3.result	NP_001159583.1 patatin-like phospholipase domain-containing protein 6 isoform a [Homo sapiens]	1294	8.39	0.48	0.48	0.3	0.7	0.01	89.0667	0.877	0.624333	2.83696	-22.7913	0.46838	1	3
NP_0013508081_pos_499_e93c2.result	NP_001350808.1 TATA element modulatory factor isoform 2 [Homo sapiens]	499	9.84	0.43	0.43	0.19	0.81	0	90.9	0.889333	0.651333	5.92725	-50.5424	-24.8579	1	-1
NP_0611352_pos_132_9e3fc.result	NP_061135.2 probable ATP-dependent RNA helicase DDX43 [Homo sapiens]	132	8.21	0.41	0.43	0.17	0.83	0	90.4	0.889667	0.715333	17.6568	-23.7953	-30.2194	1	2
NP_0011044881_pos_666_5f4e1.result	NP_001104488.1 neuron navigator 2 isoform 3 [Homo sapiens]	666	17	0.71	0.74	0.01	0.99	0	90.1333	0.896	0.672667	1.76066	-13.4773	-7.34055	1	3
NP_0554261_pos_5281_76647.result	NP_055426.1 midasin [Homo sapiens]	5281	4	0.54	0.49	0.01	0.99	0	89.4333	0.888	0.706667	11.2717	-9.73993	173.704	-1	1
NP_0012698031_pos_88_61132.result	NP_001269803.1 probable global transcription activator SNF2L1 isoform d [Homo sapiens]	88	13.5	0.62	0.54	0.04	0.96	0	92.6667	0.912333	0.836333	11.1639	-7.42035	-10.1172	1	2
NP_0011669341_pos_415_8f13e.result	NP_001166934.1 kinesin-like protein KIF21A isoform 3 [Homo sapiens]	415	8.29	0.42	0.41	0.2	0.79	0.01	89.6667	0.893667	0.687667	18.8162	-80.8683	-138.188	-1	0
NP_0013525471_pos_335_1b22d.result	NP_001352547.1 leucine zipper putative tumor suppressor 3 isoform 1 [Homo sapiens]	335	0.62	0.54	0.44	0.02	0.98	0	94.2	0.919333	0.799333	9.48072	-21.8306	-17.5563	1	2
NP_0791433_pos_244_2d58f.result	NP_079143.3 sperm flagellar protein 2 isoform 1 [Homo sapiens]	244	15.5	0.43	0.44	0.01	0.99	0	90.4	0.917333	0.768333	14.0593	19.247	151.672	-1	1
NP_0011858791_pos_1694_fb8d8.result	NP_001185879.1 unconventional myosin-XVI isoform 1 [Homo sapiens]	1694	12	0.74	0.88	0.05	0.96	0	91.8333	0.908	0.855667	10.3066	6.12421	133.48	-1	1
NP_0014182851_pos_531_29d22.result	NP_001418285.1 putative uncharacterized protein MYH16 [Homo sapiens]	531	8.05	0.52	0.46	0.34	0.61	0.04	93.9333	0.914	0.820333	8.96027	3.18556	155.527	-1	1
XP_0052460571_pos_187_1c1e6.result	XP_005246057.1 EF-hand domain-containing protein D2 isoform X1 [Homo sapiens]	187	8.15	0.45	0.49	0.23	0.77	0	95.4333	0.934667	0.914	9.5048	3.12428	141.604	-1	1
NP_0013733501_pos_827_7e99f.result	NP_001373350.1 FYVE and coiled-coil domain-containing protein 1 isoform 1 [Homo sapiens]	827	8.73	0.51	0.43	0.02	0.98	0	93	0.903	0.664	6.5487	-26.7363	-36.4034	1	2
NP_0011393_pos_1990_f749f.result	NP_001139.3 ankyrin-2 isoform 1 [Homo sapiens]	1990	18.5	0.88	0.99	0.01	0.99	0	94.0333	0.932667	0.898	1.36489	1.95629	-12.2581	1	3
NP_0010033951_pos_47_6fac2.result	NP_001003395.1 tumor protein D53 isoform 2 [Homo sapiens]	47	9.67	0.46	0.46	0.1	0.91	0	89.9	0.880667	0.646333	14.8883	-2.97755	147.463	-1	1
NP_0013085721_pos_471_a788d.result	NP_001308572.1 rho-associated protein kinase 2 isoform 2 [Homo sapiens]	471	8.86	0.57	0.52	0.01	0.99	0	92.4	0.896667	0.604333	11.5331	-5.64967	165.742	-1	1
NP_0011224011_pos_1185_3af70.result	NP_001122401.1 roundabout homolog 2 isoform ROBO2a precursor [Homo sapiens]	1185	8	0.78	0.87	0.08	0.9	0.03	92.7	0.900333	0.671667	14.5656	-18.145	148.472	-1	1
NP_0066312_pos_6_5e6aa.result	NP_006631.2 septin-9 isoform c [Homo sapiens]	6	15.5	0.71	0.7	0.16	0.68	0.17	91.9667	0.908	0.674	1.09768	-6.23232	-4.4716	1	3
NP_0011389471_pos_1017_82cbd.result	NP_001138947.1 protein FAM186A [Homo sapiens]	1017	9.59	0.67	0.59	0.14	0.87	0	91.3667	0.895333	0.800333	9.35463	-2.62757	155.436	-1	1
NP_0010368161_pos_49_f57cd.result	NP_001036816.1 tropomyosin alpha-3 chain isoform Tpm3.2cy [Homo sapiens]	49	8.05	0.51	0.47	0.02	0.99	0	95.0667	0.928333	0.857667	4.65643	-19.8555	-2.57897	1	2
NP_0013546881_pos_122_99b3f.result	NP_001354688.1 protein broad-minded isoform 2 [Homo sapiens]	122	15.38	0.43	0.5	0.15	0.86	0	94.0667	0.92	0.811	18.1739	-34.8904	-32.2723	1	2
XP_0472965371_pos_126_1568b.result	XP_047296537.1 sorting nexin-21 isoform X5 [Homo sapiens]	126	14	0.7	0.54	0.34	0.38	0.26	89.8333	0.889	0.754	17.576	-79.32	-150.663	-1	0
NP_0010935821_pos_1374_b32d4.result	NP_001093582.1 myosin-2 [Homo sapiens]	1374	9.49	0.48	0.46	0.07	0.93	0	94.4333	0.917333	0.835333	9.15763	1.11648	149.214	-1	1
NP_0011391461_pos_410_07f32.result	NP_001139146.1 sorbin and SH3 domain-containing protein 2 isoform 7 [Homo sapiens]	410	9.53	0.47	0.47	0.28	0.72	0.01	91.4667	0.914667	0.89	0.821321	4.69363	2.15214	1	3
NP_0010132711_pos_198_0ab0c.result	NP_001013271.1 lymphocyte-specific protein 1 isoform 2 [Homo sapiens]	198	9.65	0.57	0.54	0.44	0.32	0.24	91.1667	0.896	0.850333	0.762711	1.24776	-5.37878	1	3
NP_0012642321_pos_496_da746.result	NP_001264232.1 POTE ankyrin domain family member B2 [Homo sapiens]	496	12	0.62	0.51	0.09	0.92	0	94.1333	0.920333	0.784333	9.01251	-18.0269	-179.629	-1	0
NP_0012432001_pos_176_a2c55.result	NP_001243200.1 visual system homeobox 1 isoform c [Homo sapiens]	176	12	0.65	0.53	0.01	0.99	0	88.9667	0.886	0.619	5.37047	-35.1598	5.71925	1	2
NP_0011855501_pos_91_c822b.result	NP_001185550.1 xin actin-binding repeat-containing protein 1 isoform 2 [Homo sapiens]	91	8.06	0.61	0.52	0.07	0.91	0.02	92.4	0.920333	0.861	0.602312	-1.47844	-4.50943	1	3
NP_0053971_pos_677_fac55.result	NP_005397.1 rho-associated protein kinase 1 [Homo sapiens]	677	8.96	0.58	0.58	0.01	0.99	0	94.4667	0.921333	0.843667	14.9555	-12.3301	158.022	-1	1
NP_0011661841_pos_885_ff927.result	NP_001166184.1 golgin subfamily A member 4 isoform 1 [Homo sapiens]	885	9	0.43	0.43	0.01	0.99	0	95.0333	0.92	0.786	15.2584	6.25447	147.835	-1	1
NP_0010052712_pos_1500_ac81e.result	NP_001005271.2 chromodomain-helicase-DNA-binding protein 3 isoform 3 [Homo sapiens]	1500	9.19	0.48	0.43	0.49	0.52	0.01	90.7333	0.907333	0.701	4.71707	-14.8205	-19.153	1	2
NP_0013085721_pos_703_27c31.result	NP_001308572.1 rho-associated protein kinase 2 isoform 2 [Homo sapiens]	703	9.13	0.5	0.42	0.19	0.77	0.06	93.1667	0.911667	0.734667	8.87389	-2.41829	158.894	-1	1
NP_0012589821_pos_114_12698.result	NP_001258982.1 MORF4 family-associated protein 1 isoform a [Homo sapiens]	114	12	0.5	0.51	0.02	0.98	0	92.5333	0.907	0.627	9.4855	-14.486	164.844	-1	1
NP_0024641_pos_1534_8d7e3.result	NP_002464.1 myosin-9 [Homo sapiens]	1534	9.66	0.58	0.5	0.01	0.99	0	90.9333	0.916333	0.815	28.6803	-27.3589	-69.5587	1	-1
NP_1159843_pos_208_db09b.result	NP_115984.3 neurabin-2 [Homo sapiens]	208	17.5	0.74	0.64	0.03	0.96	0.01	90.8667	0.899	0.875333	0.599293	-2.91702	-0.971424	1	3
NP_0011391911_pos_200_d10b1.result	NP_001139191.1 SH2 domain-containing protein 4B isoform 2 [Homo sapiens]	200	12.5	0.46	0.62	0.05	0.95	0	93.0667	0.916667	0.871333	0.295057	-1.77688	-0.26968	1	3
NP_0010918941_pos_34_90bfe.result	NP_001091894.1 disks large homolog 1 isoform 1 [Homo sapiens]	34	8.71	0.42	0.41	0.02	0.98	0	92.6	0.911667	0.750667	11.0724	5.33127	173.017	-1	1
NP_0025381_pos_776_84159.result	NP_002538.1 oligophrenin-1 [Homo sapiens]	776	12.5	0.87	0.97	0.33	0.46	0.25	91.4	0.888667	0.865667	0.372765	1.82363	-1.19682	1	3
NP_0010990361_pos_367_e9090.result	NP_001099036.1 kinesin-like protein KIF13A isoform b [Homo sapiens]	367	9.98	0.41	0.43	0	1	0	91.4	0.905	0.691	12.7555	0.346306	144.055	-1	1
NP_0013713321_pos_245_0c651.result	NP_001371332.1 F-BAR domain only protein 1 isoform k [Homo sapiens]	245	8.62	0.56	0.55	0.01	0.99	0	89.5333	0.881	0.640667	16.0654	12.4379	152.019	-1	1
NP_0659354_pos_1235_0dfc1.result	NP_065935.4 myosin-7B [Homo sapiens]	1235	8.08	0.45	0.45	0.05	0.95	0	92.5667	0.896333	0.607	4.74956	-31.5386	-24.6898	1	2
XP_0052489461_pos_3_41e54.result	XP_005248946.1 BEN domain-containing protein 6 isoform X2 [Homo sapiens]	3	8.37	0.58	0.43	0.17	0.83	0.01	92.3	0.909667	0.66	14.5426	-15.8008	170.31	-1	1
XP_0168611861_pos_82_4f4f3.result	XP_016861186.1 protein MIX23 isoform X6 [Homo sapiens]	82	8.6	0.4	0.43	0.04	0.96	0	90.3	0.892667	0.615667	11.5198	-3.4533	148.296	-1	1
NP_0059681_pos_491_8fe2d.result	NP_005968.1 E3 ubiquitin-protein ligase RNF6 isoform 1 [Homo sapiens]	491	13	0.68	0.72	0.2	0.79	0.01	90.5	0.883	0.844	11.2311	12.7165	156.702	-1	1
NP_0010136691_pos_35_5b768.result	NP_001013669.1 protein FAM227A isoform 1 [Homo sapiens]	35	9.2	0.46	0.43	0.04	0.97	0	90.2	0.896333	0.726	6.50384	-20.9111	-38.2054	1	2
NP_0789452_pos_378_18c59.result	NP_078945.2 ankyrin repeat domain-containing protein 55 [Homo sapiens]	378	15.5	0.63	0.61	0.08	0.92	0.02	89.7	0.886	0.677667	1.01411	-1.87199	-10.0179	1	3
NP_0012950761_pos_1205_daf47.result	NP_001295076.1 pleckstrin homology domain-containing family G member 3 [Homo sapiens]	1205	16.5	0.8	0.77	0.04	0.96	0	92.0333	0.908	0.736	0.222009	-1.5136	-0.643688	1	3
XP_0472912451_pos_466_b5a21.result	XP_047291245.1 E3 ubiquitin ligase RNF157 isoform X5 [Homo sapiens]	466	10.2	0.62	0.64	0.08	0.91	0.02	90.2	0.894333	0.698	7.57648	-29.3273	-34.8585	1	2
NP_0013529391_pos_783_ce497.result	NP_001352939.1 serine/threonine-protein kinase MRCK alpha isoform D [Homo sapiens]	783	8.35	0.41	0.42	0.02	0.98	0	93.1	0.897333	0.704	30.1799	-7.45804	171.244	-1	1
NP_0011651241_pos_342_b5cf5.result	NP_001165124.1 zinc finger E-box-binding homeobox 2 isoform 2 [Homo sapiens]	342	-3.2	0.48	0.47	0.03	0.97	0	91.7333	0.912	0.845	6.78762	-24.5964	-39.8787	1	2
XP_0168703351_pos_12_8bad8.result	XP_016870335.1 centlein isoform X14 [Homo sapiens]	12	10.07	0.53	0.45	0.01	0.99	0	94.0667	0.92	0.788333	11.3368	-19.8776	1.20472	1	2
NP_0665651_pos_89_1cd55.result	NP_066565.1 glycylpeptide N-tetradecanoyltransferase 1 [Homo sapiens]	89	8.6	0.69	0.78	0.01	0.99	0	88.5333	0.891667	0.626333	11.5683	-43.5777	-29.5667	1	2
NP_0012845371_pos_99_48228.result	NP_001284537.1 mitochondria-eating protein isoform 2 [Homo sapiens]	99	0.5	0.58	0.59	0.47	0.54	0.01	90	0.887667	0.783333	14.987	8.22564	121.925	-1	1
NP_0012429411_pos_1151_376ef.result	NP_001242941.1 myosin-10 isoform 1 [Homo sapiens]	1151	19	0.56	0.55	0.02	0.98	0	94.6	0.908667	0.732333	41.0186	7.04765	147.957	-1	1
NP_0013589731_pos_1569_fd181.result	NP_001358973.1 SH3 and multiple ankyrin repeat domains protein 3 [Homo sapiens]	1569	9.06	0.63	0.6	0.01	0.99	0	89.7667	0.891333	0.63	8.75752	-9.21275	173.544	-1	1
XP_0052477682_pos_246_2984d.result	XP_005247768.2 coiled-coil domain-containing protein 14 isoform X2 [Homo sapiens]	246	8.08	0.52	0.48	0.01	0.99	0	89.7667	0.885	0.725667	1.47262	-14.7604	-2.24838	1	3
NP_0010138631_pos_388_fa14d.result	NP_001013863.1 signal-transducing adaptor protein 2 isoform 2 [Homo sapiens]	388	16.5	0.66	0.72	0.02	0.98	0	92.4	0.911	0.811	9.49674	-21.589	138.534	-1	1
NP_0011579181_pos_563_1d7f5.result	NP_001157918.1 uncharacterized protein C6orf132 [Homo sapiens]	563	9.98	0.8	0.74	0.01	1	0	91.3333	0.902	0.807667	1.26062	-7.7965	2.72361	1	3
NP_0662672_pos_2715_deb36.result	NP_066267.2 ankyrin-3 isoform 1 [Homo sapiens]	2715	0.62	0.7	0.83	0.3	0.39	0.36	89.1	0.876	0.635667	1.99962	-9.63816	-11.6749	1	3
NP_0012739901_pos_112_563c0.result	NP_001273990.1 rab5 GDP/GTP exchange factor isoform b [Homo sapiens]	112	8.17	0.41	0.45	0.17	0.79	0.05	91.2667	0.896	0.747	7.30274	-18.0554	-26.5745	1	2
NP_0013024581_pos_331_d5f31.result	NP_001302458.1 pericentrin isoform 2 [Homo sapiens]	331	10.36	0.46	0.43	0.09	0.91	0.01	94.8	0.923	0.842	26.1972	1.42455	142.357	-1	1
NP_0011310221_pos_504_63d9a.result	NP_001131022.1 leucine-rich repeat flightless-interacting protein 1 isoform 1 [Homo sapiens]	504	9.53	0.46	0.43	0.14	0.86	0	87.4	0.873	0.620667	19.6344	-52.012	-8.17308	1	-1
NP_0552381_pos_929_30e45.result	NP_055238.1 AF4/FMR2 family member 4 [Homo sapiens]	929	8.67	0.46	0.43	0.09	0.92	0	92	0.901667	0.673	11.532	-42.4456	-153.73	-1	0
NP_0548762_pos_40_465d8.result	NP_054876.2 cilia- and flagella-associated protein 263 isoform 1 [Homo sapiens]	40	8.32	0.47	0.41	0.15	0.84	0	90.1333	0.884	0.611333	11.0857	-0.452438	156.559	-1	1
NP_0011244272_pos_853_2f4d5.result	NP_001124427.2 rho guanine nucleotide exchange factor 18 isoform b [Homo sapiens]	853	8.42	0.59	0.4	0	1	0	94.7667	0.902333	0.697	36.9015	6.87872	144.066	-1	1
XP_0067107391_pos_517_f13bb.result	XP_006710739.1 protein Hook homolog 1 isoform X2 [Homo sapiens]	517	10.82	0.52	0.42	0	1	0	92.5333	0.904333	0.715667	1.86189	-17.1431	-1.85397	1	3
XP_0472965361_pos_126_bd4e3.result	XP_047296536.1 sorting nexin-21 isoform X4 [Homo sapiens]	126	14	0.65	0.53	0.34	0.38	0.27	89.6	0.888	0.761667	17.4739	-78.5752	-150.584	-1	0
NP_0551602_pos_956_d832a.result	NP_055160.2 zinc finger protein 318 [Homo sapiens]	956	9.07	0.65	0.47	0	1	0	94.1667	0.919	0.790333	10.1279	1.88936	138.644	-1	1
NP_0559492_pos_300_79d7f.result	NP_055949.2 myosin phosphatase Rho-interacting protein isoform 1 [Homo sapiens]	300	9.02	0.8	0.93	0.09	0.9	0.03	89.1	0.895667	0.810667	13.5404	20.1216	145.762	-1	1
NP_0659332_pos_202_3e8ba.result	NP_065933.2 collagen alpha-1(XX) chain precursor [Homo sapiens]	202	2.25	0.43	0.41	0.3	0.59	0.12	89.6333	0.893	0.821	12.1165	-29.5822	-38.4627	1	2
NP_0625362_pos_1457_46f51.result	NP_062536.2 sickle tail protein homolog isoform 1 [Homo sapiens]	1457	8.42	0.7	0.71	0.01	0.99	0	90.1667	0.886667	0.714333	6.23495	-14.6264	-22.333	1	2
NP_0574344_pos_755_aef5e.result	NP_057434.4 ninein isoform 6 [Homo sapiens]	755	9.05	0.54	0.43	0.07	0.93	0	93.6667	0.928667	0.863667	1.67644	-14.9057	-7.25028	1	3
NP_0010706541_pos_1594_4a748.result	NP_001070654.1 myosin-14 isoform 1 [Homo sapiens]	1594	8.69	0.54	0.53	0.07	0.93	0.01	95.2667	0.93	0.867667	9.78816	-13.1834	160.985	-1	1
NP_0563721_pos_1510_783f4.result	NP_056372.1 chromodomain-helicase-DNA-binding protein 5 [Homo sapiens]	1510	4.5	0.58	0.56	0.15	0.81	0.06	90.9	0.904	0.715667	9.15428	-19.4184	164.786	-1	1
NP_0601173_pos_548_bc3ea.result	NP_060117.3 pre-rRNA 2'-O-ribose RNA methyltransferase FTSJ3 [Homo sapiens]	548	15.5	0.72	0.63	0.03	0.97	0	90.4333	0.889333	0.666333	8.9688	-16.318	169.601	-1	1
NP_0011716691_pos_290_9ae13.result	NP_001171669.1 src substrate cortactin isoform c [Homo sapiens]	290	8.43	0.63	0.55	0.19	0.79	0.02	90.1667	0.887667	0.752667	42.7187	37.8804	40.0499	1	-1
NP_0557962_pos_1220_292f4.result	NP_055796.2 myosin-15 [Homo sapiens]	1220	8.32	0.45	0.44	0.01	0.99	0	94.3	0.914	0.776333	14.3549	-19.2106	-26.3896	1	2
NP_0155661_pos_884_2e2f7.result	NP_015566.1 glutamate receptor ionotropic, NMDA 1 isoform GluN1-1a precursor [Homo sapiens]	884	8.96	0.45	0.62	0.11	0.88	0.01	89.9	0.883333	0.662667	6.75267	-19.006	-13.1714	1	2
NP_1159762_pos_279_7ba63.result	NP_115976.2 caspase recruitment domain-containing protein 6 [Homo sapiens]	279	8.24	0.47	0.43	0.01	0.99	0	91.7333	0.901667	0.766	15.4074	1.52196	156.213	-1	1
NP_0013336941_pos_1948_2cb85.result	NP_001333694.1 unconventional myosin-XVIIIa isoform c [Homo sapiens]	1948	16	0.65	0.68	0.08	0.93	0	92.6333	0.902333	0.771	13.7377	-2.94494	151.629	-1	1
NP_7762481_pos_172_c8c61.result	NP_776248.1 homeobox protein goosecoid [Homo sapiens]	172	8.53	0.48	0.43	0.05	0.95	0	88.2	0.884667	0.622667	9.32103	-34.5336	-27.5561	1	2
NP_0012789702_pos_198_80d56.result	NP_001278970.2 hematopoietic lineage cell-specific protein isoform 2 [Homo sapiens]	198	12	0.71	0.8	0.18	0.82	0.01	91.9667	0.914	0.711667	1.2118	-6.96098	-10.9894	1	3
NP_0013689291_pos_295_20020.result	NP_001368929.1 coiled-coil domain-containing protein 144A isoform b [Homo sapiens]	295	2.12	0.52	0.43	0.01	0.99	0	93.3333	0.919333	0.882333	9.92099	6.49387	145.48	-1	1
NP_5108802_pos_1929_513e5.result	NP_510880.2 unconventional myosin-XVIIIa isoform a [Homo sapiens]	1929	16	0.62	0.59	0.08	0.93	0	91.5667	0.899667	0.714667	13.6483	-4.12362	149.689	-1	1
NP_0013087581_pos_691_4a1d0.result	NP_001308758.1 coiled-coil domain-containing protein 186 isoform 1 [Homo sapiens]	691	9.22	0.54	0.49	0.01	0.99	0	93.7667	0.917	0.853333	11.4311	-12.9136	168.919	-1	1
NP_1490911_pos_841_05142.result	NP_149091.1 cadherin-related family member 1 isoform 1 precursor [Homo sapiens]	841	22.5	0.72	0.73	0.04	0.96	0.01	92.7667	0.914	0.873667	10.4755	3.71	142.582	-1	1
NP_0012950761_pos_750_a08c0.result	NP_001295076.1 pleckstrin homology domain-containing family G member 3 [Homo sapiens]	750	8.62	0.59	0.51	0.41	0.55	0.02	91.6667	0.907333	0.870667	0.451039	3.05226	0.868347	1	3
NP_0012846361_pos_845_95d92.result	NP_001284636.1 calmodulin-regulated spectrin-associated protein 2 isoform 1 [Homo sapiens]	845	8.21	0.63	0.79	0.1	0.91	0	89.6333	0.886333	0.715667	2.07298	-10.8762	-12.7734	1	3
NP_6602011_pos_131_360bf.result	NP_660201.1 calcium-binding protein 4 isoform a [Homo sapiens]	131	15	0.61	0.61	0.01	0.99	0	89.7667	0.894	0.643667	10.0855	-2.60402	154.189	-1	1
XP_0168664971_pos_939_29f38.result	XP_016866497.1 F-actin-uncapping protein LRRC16A isoform X1 [Homo sapiens]	939	9.02	0.46	0.43	0.18	0.77	0.08	88.1333	0.883	0.607667	20.1383	37.3206	-170.901	-1	0
NP_0011239171_pos_166_acccf.result	NP_001123917.1 protein ITPRID2 isoform 1 [Homo sapiens]	166	8.95	0.42	0.44	0.21	0.74	0.06	88.5667	0.882333	0.604	6.30317	9.6361	-39.4493	1	-1
XP_0115272401_pos_1243_e8985.result	XP_011527240.1 collagen alpha-1(XX) chain isoform X2 [Homo sapiens]	1243	8.39	0.81	0.9	0.17	0.83	0.01	91.1333	0.893333	0.764667	19.0985	-30.2742	-33.1173	1	2
NP_0010130112_pos_39_fd143.result	NP_001013011.2 uncharacterized protein C9orf152 [Homo sapiens]	39	10.23	0.55	0.51	0.05	0.95	0.02	89.8333	0.876333	0.629667	1.02382	-7.40254	-5.21245	1	3
NP_0013098521_pos_20_590ce.result	NP_001309852.1 capZ-interacting protein isoform 2 [Homo sapiens]	20	13	0.76	0.94	0.01	0.99	0	91.1667	0.894333	0.840667	0.693213	-2.36777	0.931988	1	3
NP_0011373781_pos_165_9f852.result	NP_001137378.1 TRAF-type zinc finger domain-containing protein 1 [Homo sapiens]	165	8.29	0.47	0.46	0.02	0.99	0	90.3	0.895333	0.814333	12.9078	-7.56172	140.488	-1	1
NP_0659412_pos_777_cb505.result	NP_065941.2 protein CIP2A [Homo sapiens]	777	8.14	0.5	0.41	0.02	0.98	0	93.4667	0.905333	0.698	9.19864	-0.942207	151.901	-1	1
NP_0011287261_pos_229_341d8.result	NP_001128726.1 paired box protein Pax-7 isoform 3 [Homo sapiens]	229	12.57	0.58	0.49	0.01	0.99	0	90.1	0.904333	0.733667	5.45163	-35.519	7.07095	1	2
NP_0013336941_pos_1843_d1881.result	NP_001333694.1 unconventional myosin-XVIIIa isoform c [Homo sapiens]	1843	9.4	0.54	0.42	0.03	0.97	0	93.5667	0.917667	0.856	10.1738	-10.3053	173.32	-1	1
NP_0659103_pos_1054_4b412.result	NP_065910.3 protein Shroom3 [Homo sapiens]	1054	21	0.73	0.69	0.06	0.94	0.01	90.3333	0.895667	0.843667	0.515366	1.49767	2.5821	1	3
NP_0010789213_pos_1006_efd5e.result	NP_001078921.3 spermatogenesis-associated protein 31A1 [Homo sapiens]	1006	12.5	0.63	0.61	0.23	0.77	0.02	90.1667	0.895667	0.810667	12.9636	-4.09589	135.253	-1	1
NP_0618482_pos_318_7230d.result	NP_061848.2 telomeric repeat-binding factor 2-interacting protein 1 [Homo sapiens]	318	13	0.63	0.68	0.2	0.8	0	91.6	0.913	0.709333	10.9343	9.67236	153.806	-1	1
NP_0011855501_pos_591_2cc06.result	NP_001185550.1 xin actin-binding repeat-containing protein 1 isoform 2 [Homo sapiens]	591	14	0.66	0.94	0.05	0.94	0.05	91.9667	0.91	0.885667	0.734318	-0.85289	-4.0274	1	3
NP_0011577981_pos_419_36edb.result	NP_001157798.1 bromodomain-containing protein 8 isoform 4 [Homo sapiens]	419	5.38	0.55	0.47	0.17	0.47	0.36	89.5333	0.9	0.878	10.7457	-39.6751	-28.5017	1	2
NP_0553872_pos_610_9cb49.result	NP_055387.2 serine/threonine-protein kinase LATS2 [Homo sapiens]	610	9.77	0.49	0.43	0.01	1	0	93.2	0.915	0.788333	18.1654	-39.6064	-20.1804	1	2
NP_0012433331_pos_21_1b243.result	NP_001243333.1 DENN domain-containing protein 2C isoform 1 [Homo sapiens]	21	8.38	0.48	0.43	0.1	0.9	0.01	90.1667	0.895667	0.868667	1.246	-3.93681	-9.25951	1	3
NP_0013051741_pos_1715_9b88c.result	NP_001305174.1 unconventional myosin-XVIIIb isoform 1 [Homo sapiens]	1715	6.38	0.47	0.43	0	1	0	91.3667	0.929333	0.848	8.72625	17.044	154.303	-1	1
NP_0560692_pos_368_ca1a7.result	NP_056069.2 kinesin-like protein KIF13B [Homo sapiens]	368	9.87	0.43	0.43	0.01	0.99	0	91.1667	0.905333	0.696	12.9308	0.393219	144.886	-1	1
NP_0013066031_pos_329_04075.result	NP_001306603.1 glucocorticoid modulatory element-binding protein 1 isoform 2 [Homo sapiens]	329	8.13	0.5	0.47	0.01	0.99	0.01	90.6	0.912	0.809	10.5537	6.41344	143.711	-1	1
NP_0013054251_pos_86_1fee6.result	NP_001305425.1 calcium-binding protein 2 isoform 3 [Homo sapiens]	86	9.66	0.47	0.44	0.03	0.97	0.01	91.3667	0.907333	0.775	9.21259	-9.6178	165.028	-1	1
XP_0115171251_pos_24_f90bc.result	XP_011517125.1 syntaxin-17 isoform X2 [Homo sapiens]	24	4.62	0.44	0.46	0.19	0.81	0	91.8667	0.907667	0.798667	28.0625	-26.5769	-27.9553	1	2
NP_0011208631_pos_134_27a08.result	NP_001120863.1 flagellum-associated coiled-coil domain-containing protein 1 isoform b [Homo sapiens]	134	9.21	0.46	0.48	0.01	1	0	89.7667	0.895333	0.689333	11.068	13.2646	147.577	-1	1
XP_0168721401_pos_799_533fc.result	XP_016872140.1 uncharacterized protein C10orf68 isoform X36 [Homo sapiens]	799	12	0.81	0.86	0.07	0.93	0.02	89.8333	0.905	0.812667	10.3283	15.9711	146.668	-1	1
NP_0037451_pos_99_0abf8.result	NP_003745.1 eukaryotic translation initiation factor 3 subunit F [Homo sapiens]	99	9.67	0.53	0.46	0.19	0.77	0.07	90.2	0.893333	0.789667	9.25508	-4.538	158.301	-1	1
NP_0010205281_pos_129_124ca_0.result	NP_001020528.1 alanine and arginine-rich domain-containing protein [Homo sapiens]	129	4.38	0.44	0.45	0.09	0.85	0.02	91.5333	0.897333	0.661667	11.2468	-5.10464	154.103	-1	1
XP_0115370581_pos_699_23620.result	XP_011537058.1 centrosomal protein of 290 kDa isoform X1 [Homo sapiens]	699	9.15	0.41	0.43	0.18	0.83	0	89.7	0.891	0.71	13.774	-26.9322	50.9753	1	-1
XP_0115405331_pos_928_11b1a.result	XP_011540533.1 espin isoform X1 [Homo sapiens]	928	1.62	0.43	0.42	0.09	0.83	0.16	92.8667	0.915667	0.877667	0.827907	3.21858	2.29819	1	3
NP_0010361111_pos_396_7872c.result	NP_001036111.1 trafficking kinesin-binding protein 1 isoform 1 [Homo sapiens]	396	9.06	0.55	0.54	0.22	0.78	0.01	89.5333	0.888667	0.620667	16.149	9.82654	148.683	-1	1
NP_0011709361_pos_634_4c574.result	NP_001170936.1 mastermind-like domain-containing protein 1 isoform 1 [Homo sapiens]	634	1.88	0.72	0.81	0.44	0.52	0.03	90.4667	0.888667	0.725333	20.5731	-65.4182	-175.487	-1	0
XP_0168756601_pos_189_87a13.result	XP_016875660.1 neuron navigator 3 isoform X26 [Homo sapiens]	189	17	0.58	0.5	0.01	0.99	0	91.2667	0.900333	0.705333	1.88965	-13.814	-8.23939	1	3
NP_0012429411_pos_1769_290f0.result	NP_001242941.1 myosin-10 isoform 1 [Homo sapiens]	1769	9.39	0.55	0.49	0.01	0.99	0	92.0333	0.896	0.634	6.86451	-20.6164	-0.371368	1	2
NP_0090492_pos_1906_e5bf0.result	NP_009049.2 triple functional domain protein [Homo sapiens]	1906	12.5	0.71	0.77	0.01	0.99	0	90	0.888333	0.665	8.72058	-9.61336	-171.86	-1	0
NP_0559291_pos_729_70fad.result	NP_055929.1 ankyrin repeat and LEM domain-containing protein 2 [Homo sapiens]	729	8.5	0.71	0.86	0.24	0.23	0.52	90.6	0.896667	0.836667	0.618062	-4.18459	-1.06064	1	3
XP_0168576741_pos_36_214b9.result	XP_016857674.1 synaptonemal complex protein 1 isoform X4 [Homo sapiens]	36	2.75	0.43	0.43	0.02	0.98	0	91.8667	0.907	0.704	1.43896	-16.5436	-1.21976	1	3
NP_0012846831_pos_29_ea434.result	NP_001284683.1 G patch domain-containing protein 2 isoform 2 [Homo sapiens]	29	13	0.65	0.67	0.01	0.99	0	89.4667	0.884667	0.614667	6.24094	-17.1675	8.33067	1	2
NP_0557962_pos_1304_1d5a4.result	NP_055796.2 myosin-15 [Homo sapiens]	1304	10.05	0.41	0.43	0.06	0.95	0	93.9333	0.916667	0.769667	6.65683	-24.8307	-39.0898	1	2
NP_0644471_pos_244_1352b.result	NP_064447.1 barH-like 2 homeobox protein [Homo sapiens]	244	13.5	0.59	0.55	0.02	0.98	0	88.8	0.893667	0.754667	9.02128	2.54818	155.352	-1	1
NP_0012735601_pos_833_112d8.result	NP_001273560.1 RNA-binding protein 26 isoform 1 [Homo sapiens]	833	9.72	0.53	0.45	0.03	0.97	0	92.9333	0.912	0.742667	13.168	-26.0062	-48.4662	1	2
NP_0013519581_pos_850_5688f.result	NP_001351958.1 centlein isoform 5 [Homo sapiens]	850	9.93	0.63	0.55	0.11	0.88	0.02	89.5667	0.884	0.696	8.92978	-18.1343	171.365	-1	1
XP_0472990901_pos_275_30b7d.result	XP_047299090.1 oxysterol-binding protein-related protein 6 isoform X5 [Homo sapiens]	275	8.46	0.5	0.5	0.02	0.98	0	91.4333	0.897333	0.641333	14.7982	-1.6297	155.089	-1	1
NP_0013400371_pos_685_5dba3.result	NP_001340037.1 centrosomal protein of 63 kDa isoform a [Homo sapiens]	685	8.17	0.48	0.43	0.05	0.95	0	91.4	0.904	0.612333	18.5903	-38.4872	-25.5541	1	2
NP_0013714751_pos_296_44c38.result	NP_001371475.1 rho guanine nucleotide exchange factor TIAM2 isoform a [Homo sapiens]	296	9.25	0.51	0.52	0.09	0.91	0	89.0667	0.881667	0.698667	1.42848	-8.74483	-11.9847	1	3
NP_0012682301_pos_612_f9987.result	NP_001268230.1 kinesin-like protein KIF23 isoform 3 [Homo sapiens]	612	8.16	0.59	0.44	0.05	0.95	0.01	89.8667	0.883	0.843	0.724164	2.16074	-0.575027	1	3
NP_7058333_pos_2045_0f027.result	NP_705833.3 very large A-kinase anchor protein [Homo sapiens]	2045	4.62	0.52	0.44	0.32	0.62	0.08	89.2333	0.884333	0.743333	1.23793	-6.13498	-8.15516	1	3
NP_0011393011_pos_171_e7fcf.result	NP_001139301.1 troponin I, fast skeletal muscle isoform 1 [Homo sapiens]	171	8.96	0.49	0.48	0.27	0.73	0	91.4667	0.91	0.644333	15.5935	-60.8812	147.556	-1	1
NP_0010116491_pos_436_1a7dd.result	NP_001011649.1 CDK5 regulatory subunit-associated protein 2 isoform b [Homo sapiens]	436	9.65	0.54	0.45	0.01	0.99	0	92.2	0.897667	0.632	9.31747	-2.09821	151.331	-1	1
NP_0051761_pos_10_8800b.result	NP_005176.1 calmodulin-like protein 3 [Homo sapiens]	10	8.36	0.53	0.51	0.07	0.93	0	92.7667	0.925667	0.832	8.64427	-50.7494	146.165	-1	1
NP_0024641_pos_1198_9392f.result	NP_002464.1 myosin-9 [Homo sapiens]	1198	2.62	0.57	0.47	0.01	0.99	0	91.8667	0.923	0.786667	9.87417	18.2434	152.726	-1	1
NP_0010358121_pos_199_63f48.result	NP_001035812.1 protein FAM110A [Homo sapiens]	199	13	0.67	0.62	0.03	0.97	0	91.3333	0.901	0.828667	6.85565	-15.3757	-21.9534	1	2
NP_0043331_pos_454_0833f.result	NP_004333.1 caldesmon isoform 2 [Homo sapiens]	454	-5.44	0.67	0.7	0.21	0.75	0.03	90.3667	0.887	0.846	0.714326	-0.522247	-3.76014	1	3
NP_0011223161_pos_1302_414a2.result	NP_001122316.1 transcription activator BRG1 isoform B [Homo sapiens]	1302	8.15	0.68	0.88	0.11	0.89	0	89.2667	0.897	0.612667	5.57228	9.38657	-21.2737	1	-1
NP_0010016701_pos_831_772a6.result	NP_001001670.1 spermatogenesis-associated protein 31D1 [Homo sapiens]	831	14	0.57	0.59	0.11	0.86	0.07	93.3333	0.918333	0.809333	13.102	-38.2246	-33.3275	1	2
NP_0013419031_pos_56_ea7dd.result	NP_001341903.1 nuclear protein MDM1 isoform 8 [Homo sapiens]	56	10.38	0.49	0.43	0.01	0.99	0	90.7667	0.900667	0.826667	8.98963	-23.1016	167.914	-1	1
XP_0168779762_pos_100_909e7.result	XP_016877976.2 SH2 domain-containing protein 7 isoform X1 [Homo sapiens]	100	8.34	0.48	0.45	0.02	0.98	0	88.2	0.879667	0.630667	0.965246	-5.75154	-7.00503	1	3
NP_0010358591_pos_368_29a65.result	NP_001035859.1 centrosomal protein of 63 kDa isoform b [Homo sapiens]	368	9.4	0.48	0.44	0.01	0.99	0	91.8667	0.901333	0.647	8.88984	-8.81922	161.085	-1	1
NP_0554122_pos_360_5e92b.result	NP_055412.2 deoxynucleotidyltransferase terminal-interacting protein 2 [Homo sapiens]	360	8.04	0.61	0.61	0.13	0.72	0.18	90.4667	0.890333	0.726	10.166	4.43579	141.647	-1	1
NP_0012693971_pos_308_764ad.result	NP_001269397.1 golgin subfamily A member 8M [Homo sapiens]	308	8.21	0.65	0.61	0.01	0.99	0	93.2667	0.907	0.781667	9.08281	-15.7421	-179.543	-1	0
XP_0472991871_pos_321_a5dcd.result	XP_047299187.1 putative golgin subfamily A member 8D isoform X1 [Homo sapiens]	321	8.21	0.62	0.57	0.01	0.99	0	93.1	0.906667	0.771333	9.18431	-16.329	178.104	-1	1
NP_0659103_pos_781_0ce83.result	NP_065910.3 protein Shroom3 [Homo sapiens]	781	14.5	0.82	0.87	0.05	0.95	0.01	90.7	0.892333	0.864333	0.624889	3.84357	5.01155	1	3
XP_0115272931_pos_70_7bd1a.result	XP_011527293.1 N-terminal EF-hand calcium-binding protein 3 isoform X4 [Homo sapiens]	70	8.43	0.41	0.44	0.12	0.88	0	91.9	0.909333	0.839333	9.96696	-21.4766	-8.44588	1	2
NP_0012699721_pos_848_fd39b.result	NP_001269972.1 ral GTPase-activating protein subunit alpha-1 isoform 3 [Homo sapiens]	848	1.62	0.67	0.71	0.23	0.78	0	90.6667	0.900667	0.865333	6.41931	-24.5917	-20.1821	1	2
XP_0168699321_pos_11_ffe0d.result	XP_016869932.1 coiled-coil domain-containing protein 171 isoform X16 [Homo sapiens]	11	8.98	0.44	0.41	0.14	0.76	0.08	93.4667	0.920667	0.805667	3.0616	-9.94225	-12.5596	1	3
NP_0013720791_pos_12_6caa4.result	NP_001372079.1 BAR/IMD domain-containing adapter protein 2 isoform 22 [Homo sapiens]	12	8.37	0.43	0.4	0.01	0.99	0	93.3	0.921667	0.820333	18.4692	-13.5689	145.274	-1	1
NP_0013818211_pos_194_8a90c.result	NP_001381821.1 LIM domain and actin-binding protein 1 isoform 8 [Homo sapiens]	194	14.5	0.76	0.93	0.09	0.89	0.03	90.6	0.892667	0.817333	1.71381	-11.7966	-11.0137	1	3
NP_7757532_pos_151_8695b.result	NP_775753.2 tektin-like protein 1 [Homo sapiens]	151	8.65	0.49	0.45	0.21	0.8	0	91.6667	0.894667	0.601667	17.0548	-26.0045	-28.4883	1	2
XP_0473002921_pos_3455_d494f.result	XP_047300292.1 fibrous sheath-interacting protein 2 isoform X5 [Homo sapiens]	3455	9.31	0.41	0.42	0.22	0.73	0.05	92.6667	0.914	0.715667	17.4854	-31.8923	-28.2987	1	2
NP_1141483_pos_208_d7c90.result	NP_114148.3 cell division cycle-associated protein 7 isoform 1 [Homo sapiens]	208	8.06	0.72	0.92	0.04	0.96	0	91.5	0.902333	0.813	10.5763	-21.3197	-17.7404	1	2
NP_0010360371_pos_93_00b19.result	NP_001036037.1 chromodomain-helicase-DNA-binding protein 2 isoform 2 [Homo sapiens]	93	17.5	0.88	0.94	0.02	0.98	0	89.6667	0.889333	0.609667	2.37512	-7.76596	-20.8243	1	3
NP_0012686681_pos_745_e70ff.result	NP_001268668.1 FH1/FH2 domain-containing protein 3 isoform 2 [Homo sapiens]	745	8.44	0.7	0.69	0.16	0.83	0.02	88.9	0.882667	0.674333	1.0403	1.17088	0.901104	1	3
NP_0013024581_pos_1596_ac1b4.result	NP_001302458.1 pericentrin isoform 2 [Homo sapiens]	1596	9.41	0.48	0.43	0.01	0.99	0	91.6667	0.894667	0.624	6.06037	-32.8195	-23.5649	1	2
NP_0013546661_pos_98_b5dd1.result	NP_001354666.1 rab5 GDP/GTP exchange factor isoform d [Homo sapiens]	98	8.17	0.41	0.46	0.16	0.8	0.05	91.1667	0.897	0.753333	7.20263	-17.479	-27.4245	1	2
NP_0010358421_pos_322_84e85.result	NP_001035842.1 centrosomal protein of 63 kDa isoform c [Homo sapiens]	322	9.4	0.48	0.45	0.01	0.99	0	91.1333	0.898	0.667	8.99031	-7.45419	161.086	-1	1
NP_0010731521_pos_95_7d8d4.result	NP_001073152.1 putative monooxygenase p33MONOX isoform b [Homo sapiens]	95	1.62	0.61	0.46	0.02	0.99	0	88.2333	0.897667	0.7	13.7454	18.1749	146.651	-1	1
NP_0012950761_pos_926_caf8a.result	NP_001295076.1 pleckstrin homology domain-containing family G member 3 [Homo sapiens]	926	8.09	0.61	0.5	0.1	0.89	0.01	90.5	0.892	0.836667	1.69984	-6.55257	-3.91195	1	3
NP_0012390291_pos_636_d605e.result	NP_001239029.1 kinesin-like protein KIF21B isoform 1 [Homo sapiens]	636	12	0.65	0.68	0.3	0.5	0.26	92.9	0.911333	0.727667	25.8697	9.71276	144.896	-1	1
NP_0609412_pos_78_4a2c8.result	NP_060941.2 zinc finger CCCH domain-containing protein 15 [Homo sapiens]	78	9.04	0.42	0.43	0.03	0.97	0	90.8667	0.893667	0.746667	10.2347	2.06715	137.809	-1	1
NP_0013378581_pos_4058_6e66e.result	NP_001337858.1 protein AHNAK2 isoform 2 [Homo sapiens]	4058	12	0.54	0.5	0.2	0.76	0.04	89.2	0.879	0.625	8.99016	-22.9613	172.524	-1	1
NP_2910273_pos_379_58c30.result	NP_291027.3 E3 ubiquitin-protein ligase TRIM41 isoform 1 [Homo sapiens]	379	8.6	0.45	0.44	0.05	0.95	0	88.1333	0.872333	0.630667	18.1662	-37.7825	-142.927	-1	0
NP_0011542_pos_350_24bbc.result	NP_001154.2 amyloid-beta A4 precursor protein-binding family A member 1 [Homo sapiens]	350	9.17	0.85	0.82	0.02	0.98	0	89.3	0.892667	0.653	11.5802	-35.0052	-24.1497	1	2
NP_0012074021_pos_270_46668.result	NP_001207402.1 liprin-alpha-2 isoform b [Homo sapiens]	270	13	0.63	0.7	0.01	0.99	0	91.2333	0.906667	0.741667	6.34491	-21.9553	-41.0585	1	2
NP_0011559011_pos_658_58aa6.result	NP_001155901.1 programmed cell death 6-interacting protein isoform 2 [Homo sapiens]	658	8.74	0.43	0.43	0.04	0.96	0	91.2667	0.897667	0.693	9.42598	-6.02573	163.066	-1	1
NP_0013105281_pos_391_25e28.result	NP_001310528.1 supervillin isoform 3 [Homo sapiens]	391	8.69	0.7	0.74	0.2	0.82	0	90.9	0.898	0.833	10.7828	-4.394	-2.87695	1	2
NP_0558651_pos_20_e42e3.result	NP_055865.1 cap-specific mRNA (nucleoside-2'-O-)-methyltransferase 1 [Homo sapiens]	20	12.5	0.67	0.92	0.13	0.87	0.02	90.9	0.894667	0.800333	6.62113	-22.593	4.12252	1	2
NP_0010770041_pos_234_fe23c.result	NP_001077004.1 centrosomal protein CEP57L1 isoform 1 [Homo sapiens]	234	8.06	0.41	0.43	0.44	0.57	0	90	0.883667	0.640333	26.6778	-31.894	-38.2824	1	2
NP_0011389921_pos_1_c5033.result	NP_001138992.1 ankycorbin isoform a [Homo sapiens]	1	9.99	0.46	0.52	0.47	0.47	0.02	92.4	0.914667	0.646	17.9586	29.6652	-163.582	-1	0
NP_0059543_pos_1316_66232.result	NP_005954.3 myosin-1 [Homo sapiens]	1316	11.2	0.52	0.42	0.01	1	0	91.4	0.894	0.627333	6.59618	-24.4548	-39.2381	1	2
NP_0013650491_pos_109_a87f2.result	NP_001365049.1 methyl-CpG-binding domain protein 5 isoform 1 [Homo sapiens]	109	9.28	0.43	0.52	0.37	0.34	0.28	91.5333	0.898333	0.808333	7.28762	-14.9741	-17.2122	1	2
XP_0472733041_pos_14_1491c.result	XP_047273304.1 WD repeat-containing protein 70 isoform X1 [Homo sapiens]	14	14.5	0.81	0.96	0.24	0.68	0.08	91.0667	0.896333	0.641667	15.0506	-3.01432	134.328	-1	1
NP_0011857612_pos_1093_e8a88.result	NP_001185761.2 myomegalin isoform 8 [Homo sapiens]	1093	9.31	0.63	0.5	0.01	0.99	0	93.8667	0.923	0.862667	8.83396	-0.084816	155.626	-1	1
NP_0011386691_pos_828_c9c55.result	NP_001138669.1 spermatogenesis-associated protein 31D4 [Homo sapiens]	828	14.5	0.6	0.59	0.12	0.83	0.08	93.8667	0.923	0.827	14.3428	-41.2392	-27.7813	1	2
NP_0011570161_pos_120_bd853.result	NP_001157016.1 synergin gamma isoform 4 [Homo sapiens]	120	8.2	0.67	0.62	0	1	0	92.3333	0.901	0.658333	9.20539	-12.0176	160.416	-1	1
NP_0013689291_pos_1178_55a65.result	NP_001368929.1 coiled-coil domain-containing protein 144A isoform b [Homo sapiens]	1178	8.56	0.41	0.41	0.07	0.94	0	93.7333	0.921667	0.802	6.15947	-18.3628	-38.8109	1	2
NP_0012429411_pos_1600_69c4d.result	NP_001242941.1 myosin-10 isoform 1 [Homo sapiens]	1600	-2.46	0.54	0.58	0.01	0.99	0	94.6	0.919667	0.821667	8.6354	-5.08944	158.743	-1	1
NP_0011382411_pos_2223_3e0e2.result	NP_001138241.1 dystonin isoform 2 [Homo sapiens]	2223	8.87	0.42	0.43	0.1	0.91	0	93.0667	0.916333	0.847667	9.36949	2.45403	147.58	-1	1
NP_0034733_pos_4194_83df9.result	NP_003473.3 histone-lysine N-methyltransferase 2D [Homo sapiens]	4194	13.5	0.84	0.82	0.02	0.98	0	89.3	0.879667	0.637333	8.86242	-19.6288	-177.348	-1	0
NP_0012712301_pos_435_6e6c7.result	NP_001271230.1 anillin isoform 2 [Homo sapiens]	435	8.41	0.69	0.7	0.38	0.58	0.03	90.5667	0.893333	0.664667	10.0952	-0.450287	138.594	-1	1
NP_0010730271_pos_8_234b3.result	NP_001073027.1 heterogeneous nuclear ribonucleoprotein U-like protein 2 [Homo sapiens]	8	8.85	0.82	0.42	0.01	0.99	0.01	95.3667	0.924667	0.905667	42.6495	-37.7405	-98.553	-1	0
NP_0013336941_pos_1704_7dc99.result	NP_001333694.1 unconventional myosin-XVIIIa isoform c [Homo sapiens]	1704	-4.37	0.47	0.43	0.04	0.97	0	89.3333	0.89	0.688333	1.94748	-14.9786	-4.06458	1	3
NP_7058333_pos_524_6ce56.result	NP_705833.3 very large A-kinase anchor protein [Homo sapiens]	524	8.4	0.6	0.51	0.09	0.91	0.01	89.9333	0.883667	0.651333	10.1758	4.51868	134.4	-1	1
NP_0569721_pos_517_49df2.result	NP_056972.1 protein Hook homolog 1 [Homo sapiens]	517	10.82	0.57	0.46	0	1	0	90.3667	0.890667	0.612	1.89834	-16.8072	-2.77929	1	3
XP_0473019131_pos_208_b934d.result	XP_047301913.1 cell division cycle-associated protein 7 isoform X1 [Homo sapiens]	208	8.06	0.73	0.95	0.04	0.96	0	91.7333	0.905333	0.838333	10.4815	-20.8347	-18.0669	1	2
NP_0011360181_pos_298_8d3ab.result	NP_001136018.1 leucine zipper protein 1 [Homo sapiens]	298	8.8	0.64	0.66	0.02	0.98	0	93.9333	0.920667	0.803667	17.983	2.60254	143.387	-1	1
NP_0013978631_pos_3029_64e9b.result	NP_001397863.1 zinc finger homeobox protein 4 isoform 2 [Homo sapiens]	3029	8.36	0.52	0.47	0.02	0.98	0	91.7667	0.901667	0.772	4.71787	-5.01923	-16.7699	1	3
NP_0012735061_pos_1847_841d1.result	NP_001273506.1 C2 domain-containing protein 3 isoform 1 [Homo sapiens]	1847	8.15	0.46	0.63	0.01	0.99	0	91.8667	0.902	0.878667	6.8342	-17.2455	-22.0604	1	2
NP_0012642_pos_1502_e9536.result	NP_001264.2 chromodomain-helicase-DNA-binding protein 4 isoform 1 [Homo sapiens]	1502	-5.08	0.65	0.68	0.18	0.78	0.04	91.1333	0.906333	0.771667	8.75195	-10.2565	168.802	-1	1
NP_0012806241_pos_5_fe81f.result	NP_001280624.1 septin-9 isoform g [Homo sapiens]	5	-4.36	0.7	0.65	0.26	0.55	0.18	91.3	0.899333	0.601667	1.45245	-9.09256	-12.9692	1	3
NP_0011362351_pos_1731_5cfb5.result	NP_001136235.1 protocadherin-15 isoform CD1-1 precursor [Homo sapiens]	1731	8.6	0.47	0.49	0.43	0.43	0.12	89.7333	0.885333	0.637	1.3096	-11.8456	-5.30578	1	3
NP_0011582381_pos_1697_942e8.result	NP_001158238.1 zinc finger homeobox protein 3 isoform B [Homo sapiens]	1697	8.64	0.54	0.67	0.01	0.99	0	90.8333	0.892333	0.779	7.0037	-28.5463	-40.6412	1	2
NP_0010359401_pos_487_172cf.result	NP_001035940.1 centrosomal protein of 85 kDa-like isoform a [Homo sapiens]	487	8.28	0.42	0.42	0.02	0.99	0	94.3333	0.906	0.717	25.2255	-22.9416	-20.2943	1	2
NP_0011217002_pos_133_d0259.result	NP_001121700.2 taperin [Homo sapiens]	133	14.5	0.73	0.95	0.22	0.78	0	89.5333	0.878333	0.717	0.689704	-0.552155	-3.12096	1	3
XP_0168587721_pos_60_e4a1e.result	XP_016858772.1 partitioning defective 3 homolog B isoform X2 [Homo sapiens]	60	6.5	0.43	0.67	0.1	0.69	0.29	87.9667	0.880667	0.657	10.768	15.4071	138.539	-1	1
NP_0011393_pos_1770_7d0bf.result	NP_001139.3 ankyrin-2 isoform 1 [Homo sapiens]	1770	9.09	0.85	0.8	0.07	0.93	0	92.1667	0.902667	0.836333	6.07946	7.72466	-2.62769	1	-1
XP_0067117241_pos_612_16419.result	XP_006711724.1 rho guanine nucleotide exchange factor 11 isoform X4 [Homo sapiens]	612	14	0.71	0.83	0.11	0.87	0.01	90.0667	0.897	0.881	0.562446	3.21318	-1.14353	1	3
NP_0013336941_pos_1795_3d26e.result	NP_001333694.1 unconventional myosin-XVIIIa isoform c [Homo sapiens]	1795	9.66	0.49	0.49	0.01	0.99	0	94.7333	0.921	0.806333	27.9276	-46.7792	-32.6307	1	-1
NP_1136401_pos_4_bca19.result	NP_113640.1 RNA guanine-N7 methyltransferase activating subunit [Homo sapiens]	4	15	0.66	0.7	0.16	0.82	0.01	94.4333	0.934333	0.851333	3.6208	-13.576	6.05269	1	3
NP_0037932_pos_1429_8517c.result	NP_003793.2 myosin-13 [Homo sapiens]	1429	13	0.52	0.53	0.01	0.99	0	90.5	0.893333	0.638667	15.8228	-25.4681	-25.3706	1	2
NP_0010732781_pos_114_6f383.result	NP_001073278.1 xin actin-binding repeat-containing protein 2 isoform 2 [Homo sapiens]	114	17.5	0.64	0.6	0.08	0.91	0.01	91	0.906	0.779333	1.93627	-14.3858	-9.14789	1	3
NP_0012877571_pos_1121_d004f.result	NP_001287757.1 protocadherin-18 isoform 2 precursor [Homo sapiens]	1121	14.5	0.62	0.53	0	1	0	92.9667	0.915333	0.836333	8.67657	-14.5377	-174.012	-1	0
NP_0012308291_pos_1117_fb740.result	NP_001230829.1 vigilin isoform b [Homo sapiens]	1117	8.83	0.44	0.43	0.14	0.83	0.02	92.9	0.901667	0.679667	34.1892	-28.0722	174.36	-1	1
NP_7897842_pos_257_e49cd.result	NP_789784.2 zinc finger protein 800 [Homo sapiens]	257	8.13	0.5	0.44	0.01	0.99	0	92.2667	0.910333	0.802	10.231	2.16405	143.889	-1	1
NP_0010136492_pos_1210_9a7b5.result	NP_001013649.2 NHS-like protein 2 [Homo sapiens]	1210	8.96	0.65	0.61	0.33	0.64	0.03	91.5	0.903667	0.609	14.6521	6.39664	70.4104	1	-1
NP_0010871982_pos_345_12849.result	NP_001087198.2 coiled-coil domain-containing protein 102B [Homo sapiens]	345	8.12	0.45	0.45	0.01	0.99	0.01	91.6	0.896333	0.660333	6.79948	-29.9321	-31.383	1	2
NP_0010250551_pos_1369_6721a_0.result	NP_001025055.1 pleckstrin homology domain-containing family G member 1 isoform c [Homo sapiens]	1369	6.62	0.5	0.44	0.03	0.97	0	92.6333	0.926667	0.775333	10.3395	10.4099	146.165	-1	1
NP_0013400831_pos_333_dbce0.result	NP_001340083.1 coiled-coil domain-containing protein 66 isoform 8 [Homo sapiens]	333	9.89	0.47	0.42	0.17	0.84	0	90.9667	0.894333	0.634333	9.41149	2.52569	145.661	-1	1
NP_0012640041_pos_210_edcd2.result	NP_001264004.1 zinc finger protein 541 [Homo sapiens]	210	9.82	0.47	0.4	0.09	0.87	0.07	91.7	0.904667	0.711333	8.33068	3.29403	-92.2492	1	-1
NP_0013615541_pos_521_53ffb.result	NP_001361554.1 tyrosine-protein phosphatase non-receptor type 11 isoform 4 [Homo sapiens]	521	8.92	0.4	0.42	0.01	0.99	0	91.2	0.891333	0.645	16.1603	-16.0254	-22.1078	1	2
NP_0011596321_pos_202_0d25a.result	NP_001159632.1 neurabin-1 isoform 1 [Homo sapiens]	202	17.5	0.73	0.77	0.12	0.85	0.05	90.6333	0.896	0.87	0.43999	-0.93042	1.0172	1	3
NP_0012743651_pos_557_fc2c6.result	NP_001274365.1 protein cordon-bleu isoform a [Homo sapiens]	557	8.33	0.67	0.8	0.18	0.8	0.02	90.8667	0.891	0.770667	12.1937	-9.12643	136.798	-1	1
NP_0011860731_pos_1196_4cbd2.result	NP_001186073.1 xin actin-binding repeat-containing protein 2 isoform 4 [Homo sapiens]	1196	10.46	0.41	0.44	0.33	0.58	0.07	91.4333	0.905667	0.869333	0.276028	0.501129	-1.38081	1	3
NP_0013331811_pos_844_0945a.result	NP_001333181.1 ubiquitin carboxyl-terminal hydrolase 28 isoform c [Homo sapiens]	844	9.6	0.46	0.42	0.25	0.72	0.03	93.4	0.924	0.841333	11.4181	-18.5002	144.105	-1	1
NP_0000292_pos_766_e19f1.result	NP_000029.2 adenomatous polyposis coli protein isoform b [Homo sapiens]	766	8.15	0.52	0.58	0.15	0.86	0.01	90.4	0.885333	0.66	23.7289	-37.8789	-23.1567	1	2
XP_0052460571_pos_155_03d30.result	XP_005246057.1 EF-hand domain-containing protein D2 isoform X1 [Homo sapiens]	155	8.02	0.42	0.44	0.25	0.6	0.09	90.3	0.892667	0.635333	17.2264	23.1575	168.664	-1	1
NP_0013982_pos_3246_c657f.result	NP_001398.2 cadherin EGF LAG seven-pass G-type receptor 3 precursor [Homo sapiens]	3246	8.47	0.84	0.91	0.21	0.79	0	89.8333	0.879667	0.662	9.28426	5.67387	154.021	-1	1
NP_0012734081_pos_618_ce5f9.result	NP_001273408.1 rho GTPase-activating protein 11A isoform 3 [Homo sapiens]	618	2	0.54	0.54	0.06	0.94	0.02	90.0333	0.893333	0.843667	0.368924	2.07931	-3.24415	1	3
NP_0012292811_pos_577_f1756.result	NP_001229281.1 outer dense fiber protein 2 isoform 11 [Homo sapiens]	577	9.23	0.41	0.43	0.01	1	0	91.4333	0.901333	0.749667	9.00178	-2.28478	159.125	-1	1
NP_1161161_pos_463_93ea5.result	NP_116116.1 alpha-internexin [Homo sapiens]	463	9.54	0.52	0.5	0.2	0.79	0	90.0667	0.884333	0.787333	12.4561	-77.1934	-61.4167	-1	0
NP_0012783491_pos_148_de9ca.result	NP_001278349.1 golgin subfamily A member 6-like protein 9 isoform 2 [Homo sapiens]	148	8.87	0.52	0.44	0.01	0.99	0	90.4333	0.892	0.610667	10.1971	6.91003	143.838	-1	1
NP_0032723_pos_158_bff27.result	NP_003272.3 troponin I, slow skeletal muscle [Homo sapiens]	158	14	0.48	0.53	0.32	0.64	0.05	88.4667	0.877333	0.600667	24.5966	36.7609	-0.666721	1	-1
NP_0012711881_pos_1078_b175d.result	NP_001271188.1 kinesin-like protein KIF20B isoform 1 [Homo sapiens]	1078	9.94	0.43	0.43	0.01	0.99	0	93	0.901333	0.710333	29.1164	-59.1701	-13.7422	1	-1
NP_0012684621_pos_566_79524.result	NP_001268462.1 band 4.1-like protein 3 isoform 2 [Homo sapiens]	566	12.5	0.75	0.76	0.03	0.97	0.01	92.6333	0.911667	0.785	10.0434	6.47932	144.544	-1	1
XP_0168778821_pos_125_20bd8.result	XP_016877882.1 zinc finger and SCAN domain-containing protein 2 isoform X4 [Homo sapiens]	125	8.09	0.51	0.46	0.03	0.97	0	90.3667	0.898333	0.835667	12.5311	-24.8111	-28.9224	1	2
NP_0010250061_pos_446_a1ad3.result	NP_001025006.1 cerebral cavernous malformations 2 protein isoform 1 [Homo sapiens]	446	8.02	0.54	0.8	0.1	0.9	0.01	93.0333	0.916333	0.85	12.6914	-1.60912	144.843	-1	1
NP_0010324021_pos_156_3be16.result	NP_001032402.1 centrosomal protein of 112 kDa isoform b [Homo sapiens]	156	9.19	0.44	0.43	0.02	0.98	0	91.8333	0.882	0.828	32.774	-8.79895	179.909	-1	1
NP_0793903_pos_117_da600.result	NP_079390.3 centrosomal protein of 290 kDa [Homo sapiens]	117	8.4	0.52	0.46	0.01	0.99	0	91.6333	0.891667	0.629	9.73857	0.606842	144.703	-1	1
NP_0011582381_pos_2158_e8d1d.result	NP_001158238.1 zinc finger homeobox protein 3 isoform B [Homo sapiens]	2158	8.36	0.45	0.44	0.02	0.98	0	92.6333	0.908333	0.795667	6.70009	-27.4194	-23.7785	1	2
NP_0013089551_pos_5_5abc6.result	NP_001308955.1 G patch domain-containing protein 2-like isoform 4 [Homo sapiens]	5	12	0.52	0.69	0.01	0.99	0	91.8	0.903333	0.604	6.79665	-22.0565	1.33751	1	2
XP_0115179741_pos_762_d0193.result	XP_011517974.1 uncharacterized protein C10orf68 isoform X12 [Homo sapiens]	762	12	0.77	0.89	0.07	0.93	0.02	89.3333	0.898	0.808	10.117	16.9846	149.144	-1	1
NP_0010935821_pos_1234_18b0c.result	NP_001093582.1 myosin-2 [Homo sapiens]	1234	8.21	0.56	0.54	0.11	0.89	0	93.5333	0.932667	0.882333	15.7232	38.5599	13.8266	1	-1
NP_0603273_pos_612_24c82.result	NP_060327.3 protein phosphatase Slingshot homolog 3 [Homo sapiens]	612	-3.39	0.79	0.63	0.28	0.52	0.21	89.5333	0.883	0.684	0.572668	1.21695	-1.95902	1	3
NP_0558873_pos_1030_9675f.result	NP_055887.3 tubulin polyglutamylase TTLL5 [Homo sapiens]	1030	12.5	0.54	0.5	0	1	0	90.8667	0.894667	0.656333	9.51341	-35.5141	-34.116	1	2
NP_0011286681_pos_143_d25e3.result	NP_001128668.1 cardiac-enriched FHL2-interacting protein [Homo sapiens]	143	16.5	0.61	0.75	0.17	0.82	0.01	90.7667	0.892	0.886667	0.421187	0.486702	-3.54561	1	3
NP_0013080441_pos_799_124a9.result	NP_001308044.1 uncharacterized protein C10orf68 isoform c [Homo sapiens]	799	12	0.78	0.84	0.07	0.93	0.02	89.4333	0.895667	0.787	12.5213	-6.44363	147.556	-1	1
NP_0659354_pos_926_c1ec8.result	NP_065935.4 myosin-7B [Homo sapiens]	926	3	0.44	0.43	0.19	0.82	0.01	93.7667	0.909333	0.694333	15.3641	-3.37866	138.249	-1	1
NP_0013567121_pos_26_25869.result	NP_001356712.1 myeloid leukemia factor 1 isoform 6 [Homo sapiens]	26	8.45	0.44	0.44	0.18	0.83	0	89.9	0.885333	0.622667	9.58699	8.34322	141.401	-1	1
XP_0115437691_pos_1757_c3946.result	XP_011543769.1 dystrophin isoform X5 [Homo sapiens]	1757	12.5	0.52	0.6	0.07	0.94	0	89.8	0.896333	0.666333	7.20579	-30.7105	-15.8881	1	2
NP_0053971_pos_540_88541.result	NP_005397.1 rho-associated protein kinase 1 [Homo sapiens]	540	9.92	0.6	0.52	0	1	0	91.7	0.893	0.607333	11.132	-11.732	167.474	-1	1
NP_0013048672_pos_89_a160e.result	NP_001304867.2 coiled-coil domain-containing protein 192 [Homo sapiens]	89	0.36	0.41	0.43	0.02	0.98	0	92.3333	0.91	0.821	6.94364	-22.8632	2.02544	1	2
XP_0115378511_pos_1172_8e5f3.result	XP_011537851.1 peroxisome proliferator-activated receptor gamma coactivator-related protein 1 isoform X3 [Homo sapiens]	1172	15	0.66	0.5	0.01	0.99	0	88.6	0.891	0.603	1.16803	-3.35506	-6.82376	1	3
NP_0013516081_pos_86_c37ec.result	NP_001351608.1 tropomyosin alpha-3 chain isoform 10 [Homo sapiens]	86	8.05	0.57	0.48	0.02	0.99	0	95.2333	0.932	0.880333	4.6323	-20.0231	-2.40602	1	2
NP_1162053_pos_517_20e67.result	NP_116205.3 centrosomal protein of 89 kDa [Homo sapiens]	517	9.83	0.46	0.43	0.03	0.97	0	92.8667	0.907333	0.700333	10.5146	7.96539	134.89	-1	1
NP_0012074071_pos_100_e2a6d.result	NP_001207407.1 liprin-alpha-2 isoform g [Homo sapiens]	100	0	0.54	0.47	0.01	0.99	0	92.4333	0.911333	0.816333	10.1709	4.64121	139.092	-1	1
NP_1156276_pos_267_005e3.result	NP_115627.6 coiled-coil domain-containing protein 88B [Homo sapiens]	267	8.39	0.43	0.43	0	1	0	92.8333	0.899333	0.664667	13.1973	-7.15653	157.996	-1	1
NP_0003102_pos_267_87223.result	NP_000310.2 peroxisomal biogenesis factor 5 isoform b [Homo sapiens]	267	8.05	0.49	0.47	0.16	0.84	0.01	91.9333	0.906	0.874	10.632	-13.9442	-9.75307	1	2
NP_0024641_pos_1731_c034e.result	NP_002464.1 myosin-9 [Homo sapiens]	1731	9.39	0.59	0.45	0.01	0.99	0	91.0667	0.89	0.638	6.91488	-21.1674	-0.796192	1	2
NP_9310451_pos_240_474a3.result	NP_931045.1 nuclear apoptosis-inducing factor 1 [Homo sapiens]	240	9.72	0.52	0.45	0.01	0.99	0	91.3	0.897333	0.679	8.98131	-10.8161	158.557	-1	1
NP_0011860941_pos_337_60f08.result	NP_001186094.1 centrosomal protein of 112 kDa isoform a [Homo sapiens]	337	8.56	0.49	0.43	0.01	0.99	0	91.8333	0.898	0.659333	9.90697	6.81941	143.025	-1	1

## Sheet: Figure 2
			Data from Poji profiles, Figure 2b. For each cell (cell 1-3) 180-953 podosomes were analyzed and thereafter mean values +/- SD of the three different cells calculated
	Lifeact WT			Distance from center	Fluorencent Intensity (F.I.) in [%]							Distance from center	Fluorencent Intensity (F.I.) in [%]
				µm	cell1	cell2	cell3	MEAN	S.D.			µm	cell1	cell2	cell3	MEAN	S.D.
			Phalloidin 568	-0.8286	39.077	34.263	36.385	36.575	1.96989		peptide -GFP	-0.8286	51.552	57.013	51.642	53.4023	2.55339
				-0.75955	40.004	34.56	36.685	37.083	2.24025			-0.75955	52.386	57.812	52.26	54.1527	2.58805
				-0.6905	41.35	35.317	37.449	38.0387	2.49801			-0.6905	53.581	59.033	53.25	55.288	2.65156
				-0.62145	43.382	36.728	38.922	39.6773	2.76849			-0.62145	55.225	60.703	54.892	56.94	2.66431
				-0.5524	46.216	38.995	41.296	42.169	3.0119			-0.5524	57.43	63.372	57.107	59.303	2.88024
				-0.48335	50.124	42.669	44.959	45.9173	3.11802			-0.48335	60.37	66.996	60.29	62.552	3.14255
				-0.4143	55.281	48.117	50.291	51.2297	2.99906			-0.4143	63.938	71.283	64.251	66.4907	3.3911
				-0.34525	62.081	55.806	57.758	58.5483	2.62201			-0.34525	68.488	76.529	69.189	71.402	3.63661
				-0.2762	70.619	65.639	67.103	67.787	2.08982			-0.2762	74	82.426	74.724	77.05	3.81288
				-0.20715	80.376	76.689	77.825	78.2967	1.54172			-0.20715	80.385	88.745	80.825	83.3183	3.84143
				-0.1381	89.774	87.519	88.361	88.5513	0.930386			-0.1381	86.523	94.235	86.358	89.0387	3.67498
				-0.06905	96.666	95.936	96.282	96.2947	0.298156			-0.06905	91.108	98.328	90.434	93.29	3.57301
				0	100	100	100	100	0			0	93.496	100	92.852	95.4493	3.22853
				0.06905	96.666	95.936	96.282	96.2947	0.298156			0.06905	91.108	98.328	90.434	93.29	3.57301
				0.1381	89.774	87.519	88.361	88.5513	0.930386			0.1381	86.523	94.235	86.358	89.0387	3.67498
				0.20715	80.376	76.689	77.825	78.2967	1.54172			0.20715	80.385	88.745	80.825	83.3183	3.84143
				0.2762	70.619	65.639	67.103	67.787	2.08982			0.2762	74	82.426	74.724	77.05	3.81288
				0.34525	62.081	55.806	57.758	58.5483	2.62201			0.34525	68.488	76.529	69.189	71.402	3.63661
				0.4143	55.281	48.117	50.291	51.2297	2.99906			0.4143	63.938	71.283	64.251	66.4907	3.3911
				0.48335	50.124	42.669	44.959	45.9173	3.11802			0.48335	60.37	66.996	60.29	62.552	3.14255
				0.5524	46.216	38.995	41.296	42.169	3.0119			0.5524	57.43	63.372	57.107	59.303	2.88024
				0.62145	43.382	36.728	38.922	39.6773	2.76849			0.62145	55.225	60.703	54.892	56.94	2.66431
				0.6905	41.35	35.317	37.449	38.0387	2.49801			0.6905	53.581	59.033	53.25	55.288	2.65156
				0.75955	40.004	34.56	36.685	37.083	2.24025			0.75955	52.386	57.812	52.26	54.1527	2.58805
				0.8286	39.077	34.263	36.385	36.575	1.96989			0.8286	51.552	57.013	51.642	53.4023	2.55339
	Lifeact Mut			Distance from center	Fluorencent Intensity (F.I.) in [%]							Distance from center	Fluorencent Intensity (F.I.) in [%]
				µm	cell1	cell2	cell3	MEAN	S.D.			µm	cell1	cell2	cell3	MEAN	S.D.
			Phalloidin 568	-0.8286	25.39	37.223	36.407	33.0067	5.39609		peptide -GFP	-0.8286	73.234	74.705	90.845	79.5947	7.97782
				-0.75955	25.085	37.64	36.62	33.115	5.69332			-0.75955	73.696	75.323	91.305	80.108	7.94529
				-0.6905	25.044	38.359	37.216	33.5397	6.02544			-0.6905	74.135	76.032	91.856	80.6743	7.94447
				-0.62145	25.454	39.523	38.31	34.429	6.36557			-0.62145	74.663	76.837	92.493	81.331	7.94247
				-0.5524	26.512	41.23	40.191	35.9777	6.70666			-0.5524	74.753	77.626	92.909	81.7627	7.96844
				-0.48335	28.876	43.703	43.157	38.5787	6.86444			-0.48335	74.48	78.123	92.931	81.8447	7.97905
				-0.4143	33.198	47.435	47.662	42.765	6.76553			-0.4143	73.094	77.965	92.621	81.2267	8.29879
				-0.34525	40.508	53.013	54.34	49.287	6.23128			-0.34525	70.083	76.68	91.028	79.2637	8.74375
				-0.2762	51.513	61.274	63.443	58.7433	5.18873			-0.2762	64.74	73.501	87.801	75.3473	9.50471
				-0.20715	65.95	72.289	74.707	70.982	3.69256			-0.20715	57.653	68.041	82.801	69.4983	10.3182
				-0.1381	81.242	84.679	86.441	84.1207	2.15889			-0.1381	50.309	61.192	77.039	62.8467	10.975
				-0.06905	93.465	95.047	95.451	94.6543	0.857006			-0.06905	45.043	55.416	72.656	57.705	11.3886
				0	100	100	100	100	0			0	42.223	52.537	69.714	54.8247	11.3391
				0.06905	93.465	95.047	95.451	94.6543	0.857006			0.06905	45.043	55.416	72.656	57.705	11.3886
				0.1381	81.242	84.679	86.441	84.1207	2.15889			0.1381	50.309	61.192	77.039	62.8467	10.975
				0.20715	65.95	72.289	74.707	70.982	3.69256			0.20715	57.653	68.041	82.801	69.4983	10.3182
				0.2762	51.513	61.274	63.443	58.7433	5.18873			0.2762	64.74	73.501	87.801	75.3473	9.50471
				0.34525	40.508	53.013	54.34	49.287	6.23128			0.34525	70.083	76.68	91.028	79.2637	8.74375
				0.4143	33.198	47.435	47.662	42.765	6.76553			0.4143	73.094	77.965	92.621	81.2267	8.29879
				0.48335	28.876	43.703	43.157	38.5787	6.86444			0.48335	74.48	78.123	92.931	81.8447	7.97905
				0.5524	26.512	41.23	40.191	35.9777	6.70666			0.5524	74.753	77.626	92.909	81.7627	7.96844
				0.62145	25.454	39.523	38.31	34.429	6.36557			0.62145	74.663	76.837	92.493	81.331	7.94247
				0.6905	25.044	38.359	37.216	33.5397	6.02544			0.6905	74.135	76.032	91.856	80.6743	7.94447
				0.75955	25.085	37.64	36.62	33.115	5.69332			0.75955	73.696	75.323	91.305	80.108	7.94529
				0.8286	25.39	37.223	36.407	33.0067	5.39609			0.8286	73.234	74.705	90.845	79.5947	7.97782
	ARHGEF11 WT			Distance from center	Fluorencent Intensity (F.I.) in [%]							Distance from center	Fluorencent Intensity (F.I.) in [%]
				µm	cell1	cell2	cell3	MEAN	S.D.			µm	cell1	cell2	cell3	MEAN	S.D.
			Phalloidin 568	-0.8286	30.274	26.966	36.865	31.3683	4.11467		peptide -GFP	-0.8286	42.638	34.352	49.933	42.3077	6.3652
				-0.75955	31.086	26.561	37.575	31.7407	4.52021			-0.75955	43.599	34.24	50.751	42.8633	6.76063
				-0.6905	32.408	26.593	38.772	32.591	4.97374			-0.6905	45.04	34.457	52.224	43.907	7.29746
				-0.62145	34.422	27.383	40.743	34.1827	5.45682			-0.62145	46.934	35.277	54.298	45.503	7.83094
				-0.5524	37.389	29.148	43.666	36.7343	5.945			-0.5524	49.714	36.779	57.072	47.855	8.38822
				-0.48335	41.664	32.336	47.829	40.6097	6.36878			-0.48335	53.448	39.217	60.62	51.095	8.89474
				-0.4143	47.745	37.565	53.504	46.2713	6.58998			-0.4143	58.602	42.85	65.244	55.5653	9.39109
				-0.34525	55.996	45.488	61.079	54.1877	6.49217			-0.34525	65.199	47.842	71.001	61.3473	9.83908
				-0.2762	66.133	56.551	70.17	64.2847	5.71148			-0.2762	73.267	54.55	77.88	68.5657	10.0879
				-0.20715	77.464	70.167	80.181	75.9373	4.22832			-0.20715	82.266	62.559	85.178	76.6677	10.0469
				-0.1381	88.289	84.136	89.699	87.3747	2.36132			-0.1381	91.024	70.742	91.987	84.5843	9.7959
				-0.06905	96.26	94.98	96.604	95.948	0.698738			-0.06905	97.371	76.959	97.106	90.4787	9.56046
				0	100	100	100	100	0			0	100	80.229	100	93.4097	9.32014
				0.06905	96.26	94.98	96.604	95.948	0.698738			0.06905	97.371	76.959	97.106	90.4787	9.56046
				0.1381	88.289	84.136	89.699	87.3747	2.36132			0.1381	91.024	70.742	91.987	84.5843	9.7959
				0.20715	77.464	70.167	80.181	75.9373	4.22832			0.20715	82.266	62.559	85.178	76.6677	10.0469
				0.2762	66.133	56.551	70.17	64.2847	5.71148			0.2762	73.267	54.55	77.88	68.5657	10.0879
				0.34525	55.996	45.488	61.079	54.1877	6.49217			0.34525	65.199	47.842	71.001	61.3473	9.83908
				0.4143	47.745	37.565	53.504	46.2713	6.58998			0.4143	58.602	42.85	65.244	55.5653	9.39109
				0.48335	41.664	32.336	47.829	40.6097	6.36878			0.48335	53.448	39.217	60.62	51.095	8.89474
				0.5524	37.389	29.148	43.666	36.7343	5.945			0.5524	49.714	36.779	57.072	47.855	8.38822
				0.62145	34.422	27.383	40.743	34.1827	5.45682			0.62145	46.934	35.277	54.298	45.503	7.83094
				0.6905	32.408	26.593	38.772	32.591	4.97374			0.6905	45.04	34.457	52.224	43.907	7.29746
				0.75955	31.086	26.561	37.575	31.7407	4.52021			0.75955	43.599	34.24	50.751	42.8633	6.76063
				0.8286	30.274	26.966	36.865	31.3683	4.11467			0.8286	42.638	34.352	49.933	42.3077	6.3652
	ARHGEF11 Mut			Distance from center	Fluorencent Intensity (F.I.) in [%]							Distance from center	Fluorencent Intensity (F.I.) in [%]
				µm	cell1	cell2	cell3	MEAN	S.D.			µm	cell1	cell2	cell3	MEAN	S.D.
			Phalloidin 568	-0.8286	33.125	27.99	37.037	32.7173	3.70465		peptide -GFP	-0.8286	67.753	86.862	87.843	80.8193	9.24797
				-0.75955	32.774	27.745	36.808	32.4423	3.70738			-0.75955	68.191	87.589	88.578	81.4527	9.3861
				-0.6905	32.641	27.713	36.776	32.3767	3.70467			-0.6905	69.036	88.29	89.136	82.154	9.28225
				-0.62145	32.91	28.134	37.117	32.7203	3.66975			-0.62145	70.136	88.885	89.456	82.8257	8.97598
				-0.5524	33.829	29.262	38.107	33.7327	3.6116			-0.5524	71.453	89.225	89.336	83.338	8.40409
				-0.48335	35.641	31.577	40.196	35.8047	3.52059			-0.48335	72.868	88.948	88.506	83.4407	7.47818
				-0.4143	38.87	35.776	44.02	39.5553	3.40031			-0.4143	74.194	87.652	86.677	82.841	6.12729
				-0.34525	44.498	42.971	50.47	45.9797	3.23576			-0.34525	74.217	84.48	83.029	80.5753	4.53488
				-0.2762	53.573	53.739	60.136	55.816	3.05545			-0.2762	72.101	79.213	77.516	76.2767	3.03283
				-0.20715	66.438	67.804	72.257	68.833	2.48453			-0.20715	67.465	72.087	70.499	70.017	1.91746
				-0.1381	81.323	82.53	84.876	82.9097	1.47514			-0.1381	61.338	64.539	63.769	63.2153	1.36419
				-0.06905	93.929	94.321	94.971	94.407	0.429719			-0.06905	55.833	58.79	58.538	57.7203	1.33851
				0	100	100	100	100	0			0	52.603	55.684	56.581	54.956	1.70364
				0.06905	93.929	94.321	94.971	94.407	0.429719			0.06905	55.833	58.79	58.538	57.7203	1.33851
				0.1381	81.323	82.53	84.876	82.9097	1.47514			0.1381	61.338	64.539	63.769	63.2153	1.36419
				0.20715	66.438	67.804	72.257	68.833	2.48453			0.20715	67.465	72.087	70.499	70.017	1.91746
				0.2762	53.573	53.739	60.136	55.816	3.05545			0.2762	72.101	79.213	77.516	76.2767	3.03283
				0.34525	44.498	42.971	50.47	45.9797	3.23576			0.34525	74.217	84.48	83.029	80.5753	4.53488
				0.4143	38.87	35.776	44.02	39.5553	3.40031			0.4143	74.194	87.652	86.677	82.841	6.12729
				0.48335	35.641	31.577	40.196	35.8047	3.52059			0.48335	72.868	88.948	88.506	83.4407	7.47818
				0.5524	33.829	29.262	38.107	33.7327	3.6116			0.5524	71.453	89.225	89.336	83.338	8.40409
				0.62145	32.91	28.134	37.117	32.7203	3.66975			0.62145	70.136	88.885	89.456	82.8257	8.97598
				0.6905	32.641	27.713	36.776	32.3767	3.70467			0.6905	69.036	88.29	89.136	82.154	9.28225
				0.75955	32.774	27.745	36.808	32.4423	3.70738			0.75955	68.191	87.589	88.578	81.4527	9.3861
				0.8286	33.125	27.99	37.037	32.7173	3.70465			0.8286	67.753	86.862	87.843	80.8193	9.24797
	DENND1C WT			Distance from center	Fluorencent Intensity (F.I.) in [%]							Distance from center	Fluorencent Intensity (F.I.) in [%]
				µm	cell1	cell2	cell3	MEAN	S.D.			µm	cell1	cell2	cell3	MEAN	S.D.
			Phalloidin 568	-0.8286	23.447	33.533	28.745	28.575	4.11935		peptide -GFP	-0.8286	58.268	71.702	70.382	66.784	6.04579
				-0.75955	23.909	34.265	27.764	28.646	4.27357			-0.75955	58.936	72.474	70.585	67.3317	5.98651
				-0.6905	24.897	35.559	27.02	29.1587	4.60796			-0.6905	59.831	73.308	71.03	68.0563	5.89007
				-0.62145	26.691	37.636	26.81	30.379	5.1317			-0.62145	60.99	74.018	71.835	68.9477	5.69706
				-0.5524	29.546	40.781	27.415	32.5807	5.86341			-0.5524	62.281	74.914	72.981	70.0587	5.55597
				-0.48335	33.836	45.24	29.279	36.1183	6.71293			-0.48335	63.745	75.663	74.637	71.3483	5.39266
				-0.4143	40.044	51.474	33.057	41.525	7.59129			-0.4143	64.933	76.098	76.474	72.5017	5.35406
				-0.34525	48.556	59.587	39.711	49.2847	8.13069			-0.34525	65.537	76.43	77.844	73.2703	5.49868
				-0.2762	59.65	69.352	50.404	59.802	7.73624			-0.2762	65.664	76.545	77.989	73.3993	5.50138
				-0.20715	72.638	79.959	65.022	72.5397	6.0984			-0.20715	65.337	76.598	76.921	72.952	5.38623
				-0.1381	85.529	89.629	80.983	85.3803	3.53128			-0.1381	64.953	76.572	75.288	72.271	5.20109
				-0.06905	95.485	97.042	94.093	95.54	1.20455			-0.06905	64.56	77.522	74.493	72.1917	5.53627
				0	100	100	100	100	0			0	64.474	76.886	74.642	72.0007	5.40043
				0.06905	95.485	97.042	94.093	95.54	1.20455			0.06905	64.56	77.522	74.493	72.1917	5.53627
				0.1381	85.529	89.629	80.983	85.3803	3.53128			0.1381	64.953	76.572	75.288	72.271	5.20109
				0.20715	72.638	79.959	65.022	72.5397	6.0984			0.20715	65.337	76.598	76.921	72.952	5.38623
				0.2762	59.65	69.352	50.404	59.802	7.73624			0.2762	65.664	76.545	77.989	73.3993	5.50138
				0.34525	48.556	59.587	39.711	49.2847	8.13069			0.34525	65.537	76.43	77.844	73.2703	5.49868
				0.4143	40.044	51.474	33.057	41.525	7.59129			0.4143	64.933	76.098	76.474	72.5017	5.35406
				0.48335	33.836	45.24	29.279	36.1183	6.71293			0.48335	63.745	75.663	74.637	71.3483	5.39266
				0.5524	29.546	40.781	27.415	32.5807	5.86341			0.5524	62.281	74.914	72.981	70.0587	5.55597
				0.62145	26.691	37.636	26.81	30.379	5.1317			0.62145	60.99	74.018	71.835	68.9477	5.69706
				0.6905	24.897	35.559	27.02	29.1587	4.60796			0.6905	59.831	73.308	71.03	68.0563	5.89007
				0.75955	23.909	34.265	27.764	28.646	4.27357			0.75955	58.936	72.474	70.585	67.3317	5.98651
				0.8286	23.447	33.533	28.745	28.575	4.11935			0.8286	58.268	71.702	70.382	66.784	6.04579
	DENND1C Mut			Distance from center	Fluorencent Intensity (F.I.) in [%]							Distance from center	Fluorencent Intensity (F.I.) in [%]
				µm	cell1	cell2	cell3	MEAN	S.D.			µm	cell1	cell2	cell3	MEAN	S.D.
			Phalloidin 568	-0.8286	20.655	25.793	24.845	23.7643	2.23243		peptide -GFP	-0.8286	59.926	74.37	83.688	72.6613	9.77575
				-0.75955	20.431	25.439	25.355	23.7417	2.34125			-0.75955	60.656	74.954	83.915	73.175	9.57841
				-0.6905	20.538	25.414	26.296	24.0827	2.53219			-0.6905	61.832	75.878	84.187	73.9657	9.22602
				-0.62145	21.152	25.934	27.876	24.9873	2.8255			-0.62145	63.332	76.873	84.379	74.8613	8.70935
				-0.5524	22.568	27.38	30.332	26.76	3.19981			-0.5524	64.785	77.969	84.339	75.6977	8.14285
				-0.48335	25.14	30.257	34.075	29.824	3.66053			-0.48335	66.179	78.784	83.863	76.2753	7.4342
				-0.4143	29.685	35.298	39.718	34.9003	4.1056			-0.4143	66.513	78.785	82.372	75.89	6.79032
				-0.34525	37.237	43.265	47.843	42.7817	4.34335			-0.34525	65.088	77.114	79.584	73.9287	6.3321
				-0.2762	48.675	54.673	58.738	54.0287	4.13339			-0.2762	61.816	72.942	75.042	69.9333	5.80349
				-0.20715	63.801	68.746	71.787	68.1113	3.29101			-0.20715	56.186	66.523	69.206	63.9717	5.6132
				-0.1381	80.145	83.276	84.834	82.7517	1.94985			-0.1381	50.458	59.337	63.317	57.704	5.37516
				-0.06905	93.357	94.564	94.862	94.261	0.650699			-0.06905	46.023	53.553	58.73	52.7687	5.21717
				0	100	100	100	100	0			0	43.893	51.373	56.701	50.6557	5.25339
				0.06905	93.357	94.564	94.862	94.261	0.650699			0.06905	46.023	53.553	58.73	52.7687	5.21717
				0.1381	80.145	83.276	84.834	82.7517	1.94985			0.1381	50.458	59.337	63.317	57.704	5.37516
				0.20715	63.801	68.746	71.787	68.1113	3.29101			0.20715	56.186	66.523	69.206	63.9717	5.6132
				0.2762	48.675	54.673	58.738	54.0287	4.13339			0.2762	61.816	72.942	75.042	69.9333	5.80349
				0.34525	37.237	43.265	47.843	42.7817	4.34335			0.34525	65.088	77.114	79.584	73.9287	6.3321
				0.4143	29.685	35.298	39.718	34.9003	4.1056			0.4143	66.513	78.785	82.372	75.89	6.79032
				0.48335	25.14	30.257	34.075	29.824	3.66053			0.48335	66.179	78.784	83.863	76.2753	7.4342
				0.5524	22.568	27.38	30.332	26.76	3.19981			0.5524	64.785	77.969	84.339	75.6977	8.14285
				0.62145	21.152	25.934	27.876	24.9873	2.8255			0.62145	63.332	76.873	84.379	74.8613	8.70935
				0.6905	20.538	25.414	26.296	24.0827	2.53219			0.6905	61.832	75.878	84.187	73.9657	9.22602
				0.75955	20.431	25.439	25.355	23.7417	2.34125			0.75955	60.656	74.954	83.915	73.175	9.57841
				0.8286	20.655	25.793	24.845	23.7643	2.23243			0.8286	59.926	74.37	83.688	72.6613	9.77575
	DIXDC1 WT			Distance from center	Fluorencent Intensity (F.I.) in [%]							Distance from center	Fluorencent Intensity (F.I.) in [%]
				µm	cell1	cell2	cell3	MEAN	S.D.			µm	cell1	cell2	cell3	MEAN	S.D.
			Phalloidin 568	-0.8286	29.013	34.438	23.53	28.9937	4.45319		peptide -GFP	-0.8286	37.247	37.846	34.697	36.5967	1.36534
				-0.75955	29.208	34.345	24.445	29.3327	4.04262			-0.75955	37.689	38.071	35.831	37.197	0.978416
				-0.6905	29.869	34.644	25.822	30.1117	3.60565			-0.6905	38.511	38.539	37.469	38.173	0.497934
				-0.62145	31.198	35.554	27.858	31.5367	3.15099			-0.62145	39.839	39.394	39.657	39.63	0.182671
				-0.5524	33.516	37.248	30.763	33.8423	2.65753			-0.5524	41.804	40.816	42.475	41.6983	0.681393
				-0.48335	37.233	40.16	35.01	37.4677	2.10902			-0.48335	44.625	42.866	46.168	44.553	1.349
				-0.4143	42.914	44.806	41.177	42.9657	1.48198			-0.4143	48.549	45.872	50.997	48.4727	2.09297
				-0.34525	51.131	51.887	49.767	50.9283	0.877271			-0.34525	53.856	50.154	57.222	53.744	2.88659
				-0.2762	61.992	61.777	60.867	61.5453	0.487619			-0.2762	60.6	55.786	64.902	60.4293	3.72355
				-0.20715	74.621	73.878	73.664	74.0543	0.410108			-0.20715	68.439	62.619	73.608	68.222	4.48886
				-0.1381	86.81	86.133	86.075	86.3393	0.333653			-0.1381	76.248	69.594	82.058	75.9667	5.09229
				-0.06905	95.906	95.636	95.428	95.6567	0.195689			-0.06905	82.016	74.842	88.51	81.7893	5.58224
				0	100	100	100	100	0			0	84.724	77.421	91.4	84.515	5.70882
				0.06905	95.906	95.636	95.428	95.6567	0.195689			0.06905	82.016	74.842	88.51	81.7893	5.58224
				0.1381	86.81	86.133	86.075	86.3393	0.333653			0.1381	76.248	69.594	82.058	75.9667	5.09229
				0.20715	74.621	73.878	73.664	74.0543	0.410108			0.20715	68.439	62.619	73.608	68.222	4.48886
				0.2762	61.992	61.777	60.867	61.5453	0.487619			0.2762	60.6	55.786	64.902	60.4293	3.72355
				0.34525	51.131	51.887	49.767	50.9283	0.877271			0.34525	53.856	50.154	57.222	53.744	2.88659
				0.4143	42.914	44.806	41.177	42.9657	1.48198			0.4143	48.549	45.872	50.997	48.4727	2.09297
				0.48335	37.233	40.16	35.01	37.4677	2.10902			0.48335	44.625	42.866	46.168	44.553	1.349
				0.5524	33.516	37.248	30.763	33.8423	2.65753			0.5524	41.804	40.816	42.475	41.6983	0.681393
				0.62145	31.198	35.554	27.858	31.5367	3.15099			0.62145	39.839	39.394	39.657	39.63	0.182671
				0.6905	29.869	34.644	25.822	30.1117	3.60565			0.6905	38.511	38.539	37.469	38.173	0.497934
				0.75955	29.208	34.345	24.445	29.3327	4.04262			0.75955	37.689	38.071	35.831	37.197	0.978416
				0.8286	29.013	34.438	23.53	28.9937	4.45319			0.8286	37.247	37.846	34.697	36.5967	1.36534
	DIXDC1 Mut			Distance from center	Fluorencent Intensity (F.I.) in [%]							Distance from center	Fluorencent Intensity (F.I.) in [%]
				µm	cell1	cell2	cell3	MEAN	S.D.			µm	cell1	cell2	cell3	MEAN	S.D.
			Phalloidin 568	-0.8286	25.115	31.526	30.012	28.8843	2.73605		peptide -GFP	-0.8286	76.389	95.581	92.376	88.1153	8.39437
				-0.75955	25.696	31.98	30.171	29.2823	2.64127			-0.75955	76.622	95.924	93.086	88.544	8.50937
				-0.6905	26.815	32.918	30.678	30.137	2.52074			-0.6905	76.528	96.418	94.172	89.0393	8.89424
				-0.62145	28.811	34.451	31.693	31.6517	2.30271			-0.62145	76.039	96.848	95.568	89.485	9.52211
				-0.5524	31.743	36.855	33.385	33.9943	2.13098			-0.5524	74.855	96.9	97.465	89.74	10.5278
				-0.48335	36.075	40.538	36.156	37.5897	2.08505			-0.48335	72.709	96.292	99.015	89.3387	11.8114
				-0.4143	42.327	45.879	40.636	42.9473	2.18493			-0.4143	68.69	94.58	100	87.7567	13.6625
				-0.34525	50.947	53.511	47.594	50.684	2.42275			-0.34525	62.501	91.61	99.44	84.517	15.8925
				-0.2762	62.106	63.428	57.549	61.0277	2.5183			-0.2762	54.424	86.429	95.748	78.867	17.6976
				-0.20715	74.708	75.289	70.255	73.4173	2.24865			-0.20715	45.798	79.415	88.171	71.128	18.2642
				-0.1381	86.859	86.957	83.819	85.8783	1.45672			-0.1381	37.257	72.104	78.84	62.7337	18.2234
				-0.06905	95.7	95.966	94.624	95.43	0.580182			-0.06905	32.007	66.414	70.46	56.2937	17.2525
				0	100	100	100	100	0			0	29.651	64.018	66.762	53.477	16.8847
				0.06905	95.7	95.966	94.624	95.43	0.580182			0.06905	32.007	66.414	70.46	56.2937	17.2525
				0.1381	86.859	86.957	83.819	85.8783	1.45672			0.1381	37.257	72.104	78.84	62.7337	18.2234
				0.20715	74.708	75.289	70.255	73.4173	2.24865			0.20715	45.798	79.415	88.171	71.128	18.2642
				0.2762	62.106	63.428	57.549	61.0277	2.5183			0.2762	54.424	86.429	95.748	78.867	17.6976
				0.34525	50.947	53.511	47.594	50.684	2.42275			0.34525	62.501	91.61	99.44	84.517	15.8925
				0.4143	42.327	45.879	40.636	42.9473	2.18493			0.4143	68.69	94.58	100	87.7567	13.6625
				0.48335	36.075	40.538	36.156	37.5897	2.08505			0.48335	72.709	96.292	99.015	89.3387	11.8114
				0.5524	31.743	36.855	33.385	33.9943	2.13098			0.5524	74.855	96.9	97.465	89.74	10.5278
				0.62145	28.811	34.451	31.693	31.6517	2.30271			0.62145	76.039	96.848	95.568	89.485	9.52211
				0.6905	26.815	32.918	30.678	30.137	2.52074			0.6905	76.528	96.418	94.172	89.0393	8.89424
				0.75955	25.696	31.98	30.171	29.2823	2.64127			0.75955	76.622	95.924	93.086	88.544	8.50937
				0.8286	25.115	31.526	30.012	28.8843	2.73605			0.8286	76.389	95.581	92.376	88.1153	8.39437
	FGD1 WT			Distance from center	Fluorencent Intensity (F.I.) in [%]							Distance from center	Fluorencent Intensity (F.I.) in [%]
				µm	cell1	cell2	cell3	MEAN	S.D.			µm	cell1	cell2	cell3	MEAN	S.D.
			Phalloidin 568	-0.8286	28.453	29.755	20.879	26.3623	3.91357		peptide -GFP	-0.8286	80.813	64.883	79.746	75.1473	7.27104
				-0.75955	27.584	29.828	21.163	26.1917	3.67192			-0.75955	81.401	65.88	80.133	75.8047	7.03687
				-0.6905	27.143	30.38	22.158	26.5603	3.38181			-0.6905	82.244	67.121	80.656	76.6737	6.78579
				-0.62145	27.204	31.591	24.118	27.6377	3.06621			-0.62145	83.677	68.749	81.292	77.906	6.54778
				-0.5524	28.336	33.692	27.299	29.7757	2.80144			-0.5524	85.564	70.62	82.024	79.4027	6.37622
				-0.48335	31.08	37.082	32.115	33.4257	2.61972			-0.48335	87.671	72.419	82.539	80.8763	6.33662
				-0.4143	36.141	42.287	38.967	39.1317	2.51179			-0.4143	89.452	73.647	82.46	81.853	6.46662
				-0.34525	44.305	49.871	48.282	47.486	2.34098			-0.34525	89.901	73.342	81.652	81.6317	6.7602
				-0.2762	56.02	60.212	59.991	58.741	1.92615			-0.2762	88.236	70.916	79.759	79.637	7.07139
				-0.20715	70.202	72.708	73.246	72.052	1.32646			-0.20715	84.764	66.503	77.007	76.0913	7.48309
				-0.1381	84.341	85.437	86.005	85.261	0.690631			-0.1381	80.706	61.113	74.259	72.026	8.15316
				-0.06905	95.014	95.266	95.547	95.2757	0.217704			-0.06905	77.727	56.772	72.444	68.981	8.8984
				0	100	100	100	100	0			0	76.802	55.083	71.841	67.9087	9.29251
				0.06905	95.014	95.266	95.547	95.2757	0.217704			0.06905	77.727	56.772	72.444	68.981	8.8984
				0.1381	84.341	85.437	86.005	85.261	0.690631			0.1381	80.706	61.113	74.259	72.026	8.15316
				0.20715	70.202	72.708	73.246	72.052	1.32646			0.20715	84.764	66.503	77.007	76.0913	7.48309
				0.2762	56.02	60.212	59.991	58.741	1.92615			0.2762	88.236	70.916	79.759	79.637	7.07139
				0.34525	44.305	49.871	48.282	47.486	2.34098			0.34525	89.901	73.342	81.652	81.6317	6.7602
				0.4143	36.141	42.287	38.967	39.1317	2.51179			0.4143	89.452	73.647	82.46	81.853	6.46662
				0.48335	31.08	37.082	32.115	33.4257	2.61972			0.48335	87.671	72.419	82.539	80.8763	6.33662
				0.5524	28.336	33.692	27.299	29.7757	2.80144			0.5524	85.564	70.62	82.024	79.4027	6.37622
				0.62145	27.204	31.591	24.118	27.6377	3.06621			0.62145	83.677	68.749	81.292	77.906	6.54778
				0.6905	27.143	30.38	22.158	26.5603	3.38181			0.6905	82.244	67.121	80.656	76.6737	6.78579
				0.75955	27.584	29.828	21.163	26.1917	3.67192			0.75955	81.401	65.88	80.133	75.8047	7.03687
				0.8286	28.453	29.755	20.879	26.3623	3.91357			0.8286	80.813	64.883	79.746	75.1473	7.27104
	FGD1 Mut			Distance from center	Fluorencent Intensity (F.I.) in [%]							Distance from center	Fluorencent Intensity (F.I.) in [%]
				µm	cell1	cell2	cell3	MEAN	S.D.			µm	cell1	cell2	cell3	MEAN	S.D.
			Phalloidin 568	-0.8286	35.177	29.272	32.661	32.37	2.41947		peptide -GFP	-0.8286	73.254	92.699	79.826	81.9263	8.07612
				-0.75955	34.936	29.174	33.31	32.4733	2.42558			-0.75955	74.006	93.147	79.907	82.3533	8.00345
				-0.6905	35.122	29.428	34.432	32.994	2.53723			-0.6905	74.899	93.871	80.042	82.9373	8.0113
				-0.62145	35.913	30.251	36.11	34.0913	2.71672			-0.62145	75.769	94.585	80.194	83.516	8.03273
				-0.5524	37.62	31.918	38.57	36.036	2.93758			-0.5524	76.351	95.153	80.329	83.9443	8.0904
				-0.48335	40.672	34.79	42.043	39.1683	3.14614			-0.48335	76.201	95.145	80.09	83.812	8.1694
				-0.4143	45.652	39.599	46.899	44.05	3.18824			-0.4143	75.245	93.769	79.452	82.822	7.92895
				-0.34525	53.057	47.125	53.529	51.237	2.914			-0.34525	71.771	90.673	77.539	79.9943	7.90961
				-0.2762	63.068	57.785	62.469	61.1073	2.36194			-0.2762	66.127	85.138	74.131	75.132	7.79342
				-0.20715	75.019	71.011	73.655	73.2283	1.66384			-0.20715	58.649	77.5	69.52	68.5563	7.726
				-0.1381	86.797	84.447	85.642	85.6287	0.95943			-0.1381	51.271	69.385	64.203	61.6197	7.61728
				-0.06905	95.72	94.816	95.332	95.2893	0.370288			-0.06905	45.306	63.693	59.607	56.202	7.88314
				0	100	100	100	100	0			0	42.593	60.733	57.483	53.603	7.8975
				0.06905	95.72	94.816	95.332	95.2893	0.370288			0.06905	45.306	63.693	59.607	56.202	7.88314
				0.1381	86.797	84.447	85.642	85.6287	0.95943			0.1381	51.271	69.385	64.203	61.6197	7.61728
				0.20715	75.019	71.011	73.655	73.2283	1.66384			0.20715	58.649	77.5	69.52	68.5563	7.726
				0.2762	63.068	57.785	62.469	61.1073	2.36194			0.2762	66.127	85.138	74.131	75.132	7.79342
				0.34525	53.057	47.125	53.529	51.237	2.914			0.34525	71.771	90.673	77.539	79.9943	7.90961
				0.4143	45.652	39.599	46.899	44.05	3.18824			0.4143	75.245	93.769	79.452	82.822	7.92895
				0.48335	40.672	34.79	42.043	39.1683	3.14614			0.48335	76.201	95.145	80.09	83.812	8.1694
				0.5524	37.62	31.918	38.57	36.036	2.93758			0.5524	76.351	95.153	80.329	83.9443	8.0904
				0.62145	35.913	30.251	36.11	34.0913	2.71672			0.62145	75.769	94.585	80.194	83.516	8.03273
				0.6905	35.122	29.428	34.432	32.994	2.53723			0.6905	74.899	93.871	80.042	82.9373	8.0113
				0.75955	34.936	29.174	33.31	32.4733	2.42558			0.75955	74.006	93.147	79.907	82.3533	8.00345
				0.8286	35.177	29.272	32.661	32.37	2.41947			0.8286	73.254	92.699	79.826	81.9263	8.07612
	FGD4 WT			Distance from center	Fluorencent Intensity (F.I.) in [%]							Distance from center	Fluorencent Intensity (F.I.) in [%]
				µm	cell1	cell2	cell3	MEAN	S.D.			µm	cell1	cell2	cell3	MEAN	S.D.
			Phalloidin 568	-0.8286	33.785	33.525	23.593	30.301	4.74446		peptide -GFP	-0.8286	49.229	49.287	40.709	46.4083	4.03011
				-0.75955	33.948	33.68	24.026	30.5513	4.6154			-0.75955	49.675	49.477	41.495	46.8823	3.81028
				-0.6905	34.533	34.274	25.107	31.3047	4.38369			-0.6905	50.677	49.952	42.779	47.8027	3.56458
				-0.62145	35.685	35.408	27.024	32.7057	4.01914			-0.62145	52.177	50.804	44.701	49.2273	3.24931
				-0.5524	37.547	37.306	30.043	34.9653	3.48201			-0.5524	54.255	51.988	47.299	51.1807	2.89659
				-0.48335	40.513	40.312	34.661	38.4953	2.71252			-0.48335	56.849	53.755	51.003	53.869	2.38798
				-0.4143	45.02	45.063	41.409	43.8307	1.71247			-0.4143	60.235	56.357	55.777	57.4563	1.97903
				-0.34525	51.797	51.989	50.63	51.472	0.600521			-0.34525	64.281	59.97	61.609	61.9533	1.77672
				-0.2762	61.278	61.564	62.339	61.727	0.448224			-0.2762	68.671	64.586	68.381	67.2127	1.8611
				-0.20715	73.117	73.321	75.309	73.9157	0.988749			-0.20715	73.631	70.172	75.413	73.072	2.17583
				-0.1381	85.414	85.545	87.291	86.0833	0.855622			-0.1381	78.617	76.073	81.656	78.782	2.28223
				-0.06905	95.044	95.09	95.936	95.3567	0.410081			-0.06905	81.897	80.775	85.938	82.87	2.21723
				0	100	100	100	100	0			0	83.881	82.992	88.318	85.0637	2.32961
				0.06905	95.044	95.09	95.936	95.3567	0.410081			0.06905	81.897	80.775	85.938	82.87	2.21723
				0.1381	85.414	85.545	87.291	86.0833	0.855622			0.1381	78.617	76.073	81.656	78.782	2.28223
				0.20715	73.117	73.321	75.309	73.9157	0.988749			0.20715	73.631	70.172	75.413	73.072	2.17583
				0.2762	61.278	61.564	62.339	61.727	0.448224			0.2762	68.671	64.586	68.381	67.2127	1.8611
				0.34525	51.797	51.989	50.63	51.472	0.600521			0.34525	64.281	59.97	61.609	61.9533	1.77672
				0.4143	45.02	45.063	41.409	43.8307	1.71247			0.4143	60.235	56.357	55.777	57.4563	1.97903
				0.48335	40.513	40.312	34.661	38.4953	2.71252			0.48335	56.849	53.755	51.003	53.869	2.38798
				0.5524	37.547	37.306	30.043	34.9653	3.48201			0.5524	54.255	51.988	47.299	51.1807	2.89659
				0.62145	35.685	35.408	27.024	32.7057	4.01914			0.62145	52.177	50.804	44.701	49.2273	3.24931
				0.6905	34.533	34.274	25.107	31.3047	4.38369			0.6905	50.677	49.952	42.779	47.8027	3.56458
				0.75955	33.948	33.68	24.026	30.5513	4.6154			0.75955	49.675	49.477	41.495	46.8823	3.81028
				0.8286	33.785	33.525	23.593	30.301	4.74446			0.8286	49.229	49.287	40.709	46.4083	4.03011
	FGD4 Mut			Distance from center	Fluorencent Intensity (F.I.) in [%]							Distance from center	Fluorencent Intensity (F.I.) in [%]
				µm	cell1	cell2	cell3	MEAN	S.D.			µm	cell1	cell2	cell3	MEAN	S.D.
			Phalloidin 568	-0.8286	42.819	34.556	29.355	35.5767	5.54383		peptide -GFP	-0.8286	56.612	79.163	70.115	68.63	9.2661
				-0.75955	42.87	34.777	29.364	35.6703	5.54987			-0.75955	57.106	79.969	70.606	69.227	9.38458
				-0.6905	43.16	35.337	29.722	36.073	5.51067			-0.6905	57.713	81.065	71.174	69.984	9.57048
				-0.62145	43.811	36.381	30.594	36.9287	5.4097			-0.62145	58.213	82.142	71.958	70.771	9.80496
				-0.5524	45.057	38.153	32.21	38.4733	5.24965			-0.5524	58.675	83.533	72.426	71.5447	10.1674
				-0.48335	47.184	40.925	34.657	40.922	5.11413			-0.48335	58.955	84.651	72.928	72.178	10.5037
				-0.4143	50.725	45.163	38.739	44.8757	4.89748			-0.4143	58.585	85.151	72.703	72.1463	10.8527
				-0.34525	56.248	51.721	45.403	51.124	4.44753			-0.34525	57	84.318	71.223	70.847	11.1557
				-0.2762	64.391	60.918	55.426	60.245	3.69075			-0.2762	54.032	81.246	68.251	67.843	11.1138
				-0.20715	74.935	72.575	68.45	71.9867	2.67998			-0.20715	49.644	75.877	63.76	63.0937	10.7199
				-0.1381	86.288	84.871	82.648	84.6023	1.49812			-0.1381	44.538	69.622	58.913	57.691	10.2769
				-0.06905	95.654	94.698	94.155	94.8357	0.619658			-0.06905	40.342	64.063	54.981	53.1287	9.77223
				0	100	100	100	100	0			0	38.614	62.026	53.147	51.2623	9.65037
				0.06905	95.654	94.698	94.155	94.8357	0.619658			0.06905	40.342	64.063	54.981	53.1287	9.77223
				0.1381	86.288	84.871	82.648	84.6023	1.49812			0.1381	44.538	69.622	58.913	57.691	10.2769
				0.20715	74.935	72.575	68.45	71.9867	2.67998			0.20715	49.644	75.877	63.76	63.0937	10.7199
				0.2762	64.391	60.918	55.426	60.245	3.69075			0.2762	54.032	81.246	68.251	67.843	11.1138
				0.34525	56.248	51.721	45.403	51.124	4.44753			0.34525	57	84.318	71.223	70.847	11.1557
				0.4143	50.725	45.163	38.739	44.8757	4.89748			0.4143	58.585	85.151	72.703	72.1463	10.8527
				0.48335	47.184	40.925	34.657	40.922	5.11413			0.48335	58.955	84.651	72.928	72.178	10.5037
				0.5524	45.057	38.153	32.21	38.4733	5.24965			0.5524	58.675	83.533	72.426	71.5447	10.1674
				0.62145	43.811	36.381	30.594	36.9287	5.4097			0.62145	58.213	82.142	71.958	70.771	9.80496
				0.6905	43.16	35.337	29.722	36.073	5.51067			0.6905	57.713	81.065	71.174	69.984	9.57048
				0.75955	42.87	34.777	29.364	35.6703	5.54987			0.75955	57.106	79.969	70.606	69.227	9.38458
				0.8286	42.819	34.556	29.355	35.5767	5.54383			0.8286	56.612	79.163	70.115	68.63	9.2661
	ITPKA WT			Distance from center	Fluorencent Intensity (F.I.) in [%]							Distance from center	Fluorencent Intensity (F.I.) in [%]
				µm	cell1	cell2	cell3	MEAN	S.D.			µm	cell1	cell2	cell3	MEAN	S.D.
			Phalloidin 568	-0.8286	33.1	27.344	23.53	27.9913	3.93366		peptide -GFP	-0.8286	34.918	40.356	39.493	38.2557	2.38624
				-0.75955	33.022	27.712	23.263	27.999	3.98926			-0.75955	35.024	40.689	39.395	38.3693	2.42378
				-0.6905	33.476	28.598	23.485	28.5197	4.07918			-0.6905	35.509	41.716	39.804	39.0097	2.5955
				-0.62145	34.605	30.227	24.422	29.7513	4.17078			-0.62145	36.533	43.265	40.862	40.22	2.78557
				-0.5524	36.678	32.86	26.37	31.9693	4.25509			-0.5524	38.222	45.622	42.896	42.2467	3.05573
				-0.48335	40.134	36.906	29.758	35.5993	4.33558			-0.48335	40.766	49.056	46.196	45.3393	3.43816
				-0.4143	45.393	42.81	35.164	41.1223	4.34314			-0.4143	44.409	53.768	51.004	49.727	3.92605
				-0.34525	53.005	51.005	43.324	49.1113	4.17292			-0.34525	49.458	60.043	57.781	55.7607	4.55133
				-0.2762	63.066	61.661	54.662	59.7963	3.67555			-0.2762	56.02	68.347	66.687	63.6847	5.46194
				-0.20715	74.911	74.147	68.697	72.585	2.76687			-0.20715	63.888	77.843	77.282	73.0043	6.45029
				-0.1381	86.762	86.525	83.199	85.4953	1.62663			-0.1381	71.914	87.275	88.088	82.4257	7.44028
				-0.06905	95.845	95.678	94.373	95.2987	0.658086			-0.06905	78.176	94.341	96.281	89.5993	8.11625
				0	100	100	100	100	0			0	80.988	97.097	100	92.695	8.36251
				0.06905	95.845	95.678	94.373	95.2987	0.658086			0.06905	78.176	94.341	96.281	89.5993	8.11625
				0.1381	86.762	86.525	83.199	85.4953	1.62663			0.1381	71.914	87.275	88.088	82.4257	7.44028
				0.20715	74.911	74.147	68.697	72.585	2.76687			0.20715	63.888	77.843	77.282	73.0043	6.45029
				0.2762	63.066	61.661	54.662	59.7963	3.67555			0.2762	56.02	68.347	66.687	63.6847	5.46194
				0.34525	53.005	51.005	43.324	49.1113	4.17292			0.34525	49.458	60.043	57.781	55.7607	4.55133
				0.4143	45.393	42.81	35.164	41.1223	4.34314			0.4143	44.409	53.768	51.004	49.727	3.92605
				0.48335	40.134	36.906	29.758	35.5993	4.33558			0.48335	40.766	49.056	46.196	45.3393	3.43816
				0.5524	36.678	32.86	26.37	31.9693	4.25509			0.5524	38.222	45.622	42.896	42.2467	3.05573
				0.62145	34.605	30.227	24.422	29.7513	4.17078			0.62145	36.533	43.265	40.862	40.22	2.78557
				0.6905	33.476	28.598	23.485	28.5197	4.07918			0.6905	35.509	41.716	39.804	39.0097	2.5955
				0.75955	33.022	27.712	23.263	27.999	3.98926			0.75955	35.024	40.689	39.395	38.3693	2.42378
				0.8286	33.1	27.344	23.53	27.9913	3.93366			0.8286	34.918	40.356	39.493	38.2557	2.38624
	ITPKA Mut			Distance from center	Fluorencent Intensity (F.I.) in [%]							Distance from center	Fluorencent Intensity (F.I.) in [%]
				µm	cell1	cell2	cell3	MEAN	S.D.			µm	cell1	cell2	cell3	MEAN	S.D.
			Phalloidin 568	-0.8286	17.795	19.5	23.871	20.3887	2.55887		peptide -GFP	-0.8286	59.176	71.494	57.707	62.7923	6.18216
				-0.75955	17.339	19.514	23.724	20.1923	2.65043			-0.75955	59.762	71.822	58.189	63.2577	6.08985
				-0.6905	17.214	19.882	23.986	20.3607	2.7853			-0.6905	60.766	72.135	58.948	63.9497	5.8353
				-0.62145	17.563	20.738	24.782	21.0277	2.95425			-0.62145	62.359	72.215	60.277	64.9503	5.20674
				-0.5524	18.565	22.363	26.411	22.4463	3.20366			-0.5524	64.531	71.931	62.034	66.1653	4.20245
				-0.48335	20.558	25.3	29.215	25.0243	3.53958			-0.48335	67.361	70.809	63.941	67.3703	2.80386
				-0.4143	24.287	30.426	33.759	29.4907	3.92308			-0.4143	70.271	68.676	65.552	68.1663	1.95994
				-0.34525	30.962	38.781	40.98	36.9077	4.299			-0.34525	71.953	64.779	65.96	67.564	3.14072
				-0.2762	42.145	50.889	51.77	48.268	4.34453			-0.2762	70.473	59.345	64.448	64.7553	4.54818
				-0.20715	58.291	66.309	65.967	63.5223	3.70175			-0.20715	64.728	52.927	60.796	59.4837	4.90629
				-0.1381	76.714	82.12	81.298	80.044	2.37846			-0.1381	55.986	46.653	55.833	52.824	4.364
				-0.06905	92.023	94.255	93.78	93.3527	0.960006			-0.06905	48.147	42.04	51.629	47.272	3.96329
				0	100	100	100	100	0			0	44.212	39.896	49.774	44.6273	4.04336
				0.06905	92.023	94.255	93.78	93.3527	0.960006			0.06905	48.147	42.04	51.629	47.272	3.96329
				0.1381	76.714	82.12	81.298	80.044	2.37846			0.1381	55.986	46.653	55.833	52.824	4.364
				0.20715	58.291	66.309	65.967	63.5223	3.70175			0.20715	64.728	52.927	60.796	59.4837	4.90629
				0.2762	42.145	50.889	51.77	48.268	4.34453			0.2762	70.473	59.345	64.448	64.7553	4.54818
				0.34525	30.962	38.781	40.98	36.9077	4.299			0.34525	71.953	64.779	65.96	67.564	3.14072
				0.4143	24.287	30.426	33.759	29.4907	3.92308			0.4143	70.271	68.676	65.552	68.1663	1.95994
				0.48335	20.558	25.3	29.215	25.0243	3.53958			0.48335	67.361	70.809	63.941	67.3703	2.80386
				0.5524	18.565	22.363	26.411	22.4463	3.20366			0.5524	64.531	71.931	62.034	66.1653	4.20245
				0.62145	17.563	20.738	24.782	21.0277	2.95425			0.62145	62.359	72.215	60.277	64.9503	5.20674
				0.6905	17.214	19.882	23.986	20.3607	2.7853			0.6905	60.766	72.135	58.948	63.9497	5.8353
				0.75955	17.339	19.514	23.724	20.1923	2.65043			0.75955	59.762	71.822	58.189	63.2577	6.08985
				0.8286	17.795	19.5	23.871	20.3887	2.55887			0.8286	59.176	71.494	57.707	62.7923	6.18216

## Sheet: Figure 3b
Raw data from Western-blot band intensities determined by Image J, data are normalized to 0 µM F-actin									These are the mean +/ -SEM data from the raw data (left)
CGNL1	F actin [µM]	N1	N2	N3					mean	SEM	n	mean	SEM	n	mean	SEM	n	mean	SEM	n	mean	SEM	n	mean	SEM	n	mean	SEM	n	mean	SEM	n	mean	SEM	n
	0	0	0	0		for original Western blots see "Source-Data-Blots"		F-Actin	CGNL1			ITPKA			CEFIP			Lifeact			ESPNL			SHROOM3			USP54			USP54 M1			SHROOM3 M1
	5	50.3515	63.4298	11.4435				0	0	0	3	0	0	3	0	0	3	0	0	3	0	0	3	0	0	3	0	0	3	0	0	3	0	0	3
	10	57.3811	62.4489	17.9827				2				58.7247	6.48799	3	34.5489	5.86382	3	52.7859	4.47955	3	40.6914	0.9877	3							51.514	9.37392	3
	20	67.5168	92.0386	19.6175				5	45.4471	12.0502	3													35.3849	0.376435	3	52.4431	8.38762	3	73.3653	9.89114	3	57.9805	6.49018	3
	40	64.4107	78.3064	34.3306				10	46.101	13.8912	3	71.3631	6.34301	3	49.2642	6.92783	3	74.6171	4.79991	3	55.624	2.07853	3	49.6894	6.8693	3	61.8231	7.43395	3	85.0672	10.0364	3	66.1238	7.65992	3
	80	65.7185	95.4716	40.8697				20	65.773	15.6921	3	84.4597	4.56868	3	64.6193	7.23138	3	94.1675	3.30691	3	68.3167	4.66271	3	63.994	9.50079	3	71.2032	5.59174	3	97.5201	11.46	3	80.7818	10.7245	3
	120	86.6438	103.155	34.3306				40	60.2692	11.7925	3	89.3853	5.14671	3	79.0147	8.29886	3	104.594	2.03486	3	83.6227	6.37922	3	74.9106	11.0905	3	83.9942	7.43395	3	105.134	10.6235	3	97.3941	9.06802	3
	200	112.8	137.976	52.3132				80	73.9469	10.8613	3	96.4872	6.97215	3	86.3724	8.31118	3	99.0551	5.92812	3	97.4353	6.81237	3	81.6864	12.2385	3	86.9788	3.219	3	102.816	6.28998	3	91.8567	6.40792	3
								120	86.3168	9.81735	3	97.48	6.32229	3	95.6494	8.48181	3	99.3809	3.964	3	97.062	5.38403	3	91.8502	6.59568	3	94.6534	3.90771	3	94.8261	3.01896	3	100	3.58306	3
ITPKA	F actin [µM]	N1	N2	N3				200	105.335	21.3297	3	117.411	2.29953	3	102.367	4.71239	3	91.2349	10.2419	3	100.795	6.2356	3	102.767	7.40535	3	108.297	6.28077	3	85.7656	2.23199	3	90.8795	0.564186	3
	0	0	0	0
	2	45.9336	67.0103	63.2302				KDapp Replicates
	10	61.8557	68.8431	83.3906
	20	79.496	80.2978	93.5853						CEFIP	CGNL1	ESPNL	ITPKA	SHROOM3	USP54	Lifeact
	40	87.1707	81.7869	99.1982					#1	13.539	5.732	7.83212	3.71718	9.74796	5.51567	1.62743
	80	89.9198	89.118	110.424					#2	11.8578	6.381	3.9927	1.13648	10.1361	7.945	2.35344
	120	92.0962	90.2635	110.08					#3	4.48247	23.91	6.86378	1.93091	12.3934	3.75078	1.9429
	200	112.829	119.359	120.046
								KDapp Global Fits
Lifeact	F actin [µM]	N1	N2	N3
	0	0	0	0						CGNL1	ITPKA	CEFIP	Lifeact	ESPNL	SHROOM3	USP54
	2	55.7185	43.9883	58.651					One site -- Specific binding
	10	71.3587	68.4262	84.0665					Best-fit values
	20	89.9316	91.8866	100.684					Bmax	84.26	100	100	100	100	100	100
	40	103.617	101.662	108.504					Kd	7.96	2.037	8.773	1.967	6.058	10.76	5.954
	80	88.9541	98.7292	109.482					Std. Error
	120	92.8641	98.7292	106.549					Bmax	11.09	3.627	5.215	2.845	3.931	5.555	3.963
	200	93.8416	72.3363	107.527					Kd	4.992	0.5735	2.271	0.4388	1.341	2.588	1.247
									95% CI (profile likelihood)
CEFIP	F actin [µM]	N1	N2	N3					Bmax	62,58 to 116,8	92,34 to 108,4	88,88 to 113,0	94,19 to 106,1	91,38 to 109,8	88,84 to 112,9	91,79 to 108,9
	0	0	0	0					Kd	0,8603 to 33,42	0,9726 to 3,938	4,363 to 15,89	1,184 to 3,092	3,301 to 10,31	6,186 to 17,99	3,591 to 9,258
	2	30.7102	26.8714	46.0653					Goodness of Fit
	10	48.9443	37.428	61.4203					Degrees of Freedom	22	22	22	22	22	22	22
	20	60.4607	54.7025	78.6948					R squared	0.4888	0.8846	0.8792	0.9268	0.9126	0.8694	0.9037
	40	74.856	67.1785	95.0096					Sum of Squares	16479	3248	3304	2020	2337	3459	2423
	80	86.3724	71.977	100.768					Sy.x	27.37	12.15	12.25	9.581	10.31	12.54	10.49
	120	104.607	78.6948	103.647
	200	108.445	93.0902	105.566					Number of points
									# of X values	25	25	25	25	25	25	25
ESPNL	F actin [µM]	N1	N2	N3					# Y values analyzed	24	24	24	24	24	24	24
	0	0	0	0
	2	40.3181	39.1981	42.558
	10	58.2372	57.1173	51.5175
	20	75.0364	70.5566	59.3572				Statistics ITPKA to		CGNL1	CEFIP	Lifeact	ESPNL	SHROOM3	USP54				Statistics Lifeact to		CGNL1	CEFIP	ITPKA	ESPNL	SHROOM3	USP54
	40	96.3154	78.3962	76.1563
	80	109.755	86.2359	96.3154				Null hypothesis		Kd same for all data sets	Kd same for all data sets	Kd same for all data sets	Kd same for all data sets	Kd same for all data sets	Kd same for all data sets						Kd same for all data sets	Kd same for all data sets	Kd same for all data sets	Kd same for all data sets	Kd same for all data sets	Kd same for all data sets
	120	107.515	89.5957	94.0755				Alternative hypothesis		Kd different for each data set	Kd different for each data set	Kd different for each data set	Kd different for each data set	Kd different for each data set	Kd different for each data set						Kd different for each data set	Kd different for each data set	Kd different for each data set	Kd different for each data set	Kd different for each data set	Kd different for each data set
	200	113.115	92.9555	96.3154				P value		0.0009	0.0009	0.9006	0.0077	<0,0001	0.0054						<0,0001	<0,0001	0.9006	0.0007	<0,0001	0.0004
								Conclusion (alpha = 0.05)		Reject null hypothesis	Reject null hypothesis	Do not reject null hypothesis	Reject null hypothesis	Reject null hypothesis	Reject null hypothesis						Reject null hypothesis	Reject null hypothesis	Do not reject null hypothesis	Reject null hypothesis	Reject null hypothesis	Reject null hypothesis
SHROOM3	F actin [µM]	N1	N2	N3				Preferred model		Kd different for each data set	Kd different for each data set	Kd same for all data sets	Kd different for each data set	Kd different for each data set	Kd different for each data set						Kd different for each data set	Kd different for each data set	Kd same for all data sets	Kd different for each data set	Kd different for each data set	Kd different for each data set
	0	0	0	0				F (DFn, DFd)		12,62 (1, 44)	12,81 (1, 44)	0,01577 (1, 44)	7,802 (1, 44)	24,26 (1, 44)	8,585 (1, 44)						18,99 (1, 44)	20,28 (1, 44)	0,01577 (1, 44)	13,27 (1, 44)	42,36 (1, 44)	14,66 (1, 44)
	5	35.0085	35.0085	36.1378
	10	50.8187	60.9825	37.2671
	20	48.5601	81.31	62.1118
	40	55.336	93.7324	75.6635
	80	58.7239	100.508	85.8272
	120	84.6979	105.025	85.8272
	200	93.7324	117.448	97.1203
USP54	F actin [µM]	N1	N2	N3
	0	0	0	0
	5	46.0476	49.6073	69.0714
	10	60.1177	55.2852	75.4669
	20	78.0251	66.0885	75.4669
	40	85.6997	76.7562	95.9325
	80	83.1415	91.5413	93.3743
	120	92.0952	94.3579	102.328
	200	97.2116	107.238	118.956

## Sheet: Figure 3d
Raw data from PSFM shown in Figure 3c and d
Amino Acid	Position -6	Position -5	Position -4	Position -3	Position -2	Position -1	Position 0	Position 1	Position 2	Position 3	Position 4	Position 5	Position 6	Position 7	Position 8	Position 9	Position 10	Position 11	Position 12	Position 13	Position 14	Position 15	Position 16
R	0.0	0.12184268426842684	0.10214794965551612	0.03852047091540407	0.21619453612027867	0.08866232312886461	0.11662223914699163	0.0	0.2497856983444246	0.00018261504747991235	0.0	0.11014851485148515	0.011243369781583253	0.09457251821493624	0.0011111111111111111	9.13075e+10	0.03622385379142136	0.12394499128510367	0.013086594121365236	0.07332274528453465	0.03504807738224751	0.023997162498620602	0.001973215461806512
H	0.0006403688524590163	0.0014245014245014246	0.00610632183908046	0.08870944972291071	0.008961536247078926	0.00035919540229885057	0.0	0.0	0.0	0.00012807377049180329	0.0	0.0	0.003692528735632184	0.12729280510018215	0.0	0.0	9.13075e+10	0.025051044768318043	0.015028831077536829	0.04139388967423015	0.025598198452789725	0.010364370482031246	0.0013773232692151612
K	0.003205128205128205	0.11917182434423813	0.12718255722566066	0.2560336104937732	0.0011111111111111111	0.003984674329501916	0.25369658119658123	0.0011111111111111111	0.0020491803278688526	0.0	0.0	0.12535919540229884	0.3693419049022497	0.12535919540229884	0.0	0.0	0.1663362947146731	0.0007126851596833874	0.006486585965849712	0.07154779833600895	0.03001494217710434	0.012261908478124695	0.0006391526661796933
D	0.0	0.020106441034912607	0.03410534019574094	9.13075e+10	0.0011869978086194303	0.045617816091954026	0.0	0.0	0.0	0.286166846037889	0.0011111111111111111	0.0	9.13075e+10	0.0	0.0	0.12286324786324786	0.0009952780223050493	0.0	0.09725187765728306	0.08166751582197589	0.03155104568415933	0.11760329887297138	0.011685613245845397
E	0.09261255275117676	0.27441800421779855	0.12780296955856135	0.05223230453193175	0.002191380569758948	0.0004565376186997809	9.13075e+10	0.0	9.13075e+10	0.21280440773072704	0.0012376237623762376	0.0	0.05005623469003203	0.00035919540229885057	0.0003652300949598247	0.8538817792255593	0.005176584857674705	0.0018261504747991235	0.060499842379273035	0.033270301427225084	0.05834670518966885	0.07346428058785591	0.03672597339212124
N	0.005445148753968633	0.09530037633733225	0.05603448275862069	0.00641025641025641	0.0	0.002777777777777778	0.09938524590163934	0.0	9.13075e+10	0.11885245901639344	0.0	0.04885057471264368	0.021039754682172715	0.0	0.0	0.0017806267806267807	0.2150073879525738	0.07899036189985897	0.001674266981410084	0.07034119817614272	0.014924287614529085	0.09174491496281748	0.09101022544476244
Q	0.1440698560319462	0.0035211944915520383	0.0	0.008691751935283534	0.020815703365208316	0.0	0.0	0.0	0.00038422131147540983	0.11285609934258582	0.0006391526661796933	0.001643535427319211	0.1960524025422932	0.15181625366486068	9.13075e+10	0.004535751968184401	0.010282198789481688	0.06924669069153948	0.18840398663754737	0.06295899369129875	0.12436232632081656	0.007364592727183041	0.01586940505276945
S	0.1454340571233807	0.04660919540229885	0.027127612898226888	0.12495460861607181	0.15909651813687914	0.24135710945898697	0.26626199336771256	0.0044333870932747035	0.37166150037771656	0.12420031480837039	0.001552227903579255	0.11486486486486487	0.14069965068091908	0.03338142716521095	0.003195763330898466	0.0006391526661796933	0.05925791206929486	0.03864401654346825	0.22016217667011462	0.12883384779936596	0.04565050189971601	0.13248780650638853	0.2051403828064293
T	0.12115415148916955	0.007540413964083429	0.019994588232583398	0.0028404776197123	0.011599011550083312	0.003916093848526281	0.12658355598969265	0.0006391526661796933	0.0020087655222790356	0.010939665413939894	0.0006391526661796933	0.00018261504747991235	0.0	0.09419970906457392	0.0	0.0	0.03529245694902731	0.15415198075491054	0.019318063046602038	0.04648284984917282	0.06549013701355741	0.030694516488138403	0.005468208667837601
C	0.007240465666750558	0.003743868608733474	0.00018261504747991235	0.000493303865451628	0.01975267708026329	0.0	0.0	0.0	0.0	0.0010683760683760685	0.0	0.013613861386138614	0.0	0.12028361521604765	0.0	0.0	0.0021551724137931034	0.0033333333333333335	0.12431793179317932	0.0015968191646750882	0.0095687665401334	0.0033056458673886447	0.025692970822281166
G	0.027069510634602802	0.013247644393086525	0.030860982662679837	0.0026982543874435765	0.016748584199655962	0.13200083615978894	0.1266025641025641	9.13075e+10	0.12004950495049505	0.0012376237623762376	9.13075e+10	0.0011869978086194303	0.0	0.0	0.0	0.000547845142439737	0.29714532274365285	0.12012817577841814	0.006295280238911547	0.024437673666772217	0.00799375261775763	0.09541594668865382	0.10182199996221117
P	0.009485296277498315	0.015991828754899202	0.0013696128560993425	0.18858751875624158	0.19130378221702052	0.22545581444230092	0.0008217677136596055	0.001643535427319211	0.004798327433462569	0.0006391526661796933	0.00018261504747991235	0.0	0.0003652300949598247	0.0	0.0004565376186997809	0.00018261504747991235	0.0012783053323593865	0.006866794028956191	0.003954568941085984	0.03931512829289192	0.04875607883002024	0.077245260590599	0.01944109117935184
A	0.025446677202583118	0.10658553700655664	0.19827860666480313	0.0044333870932747035	0.010907712620855067	0.003195763330898466	0.0008217677136596055	9.13075e+10	0.23773504273504276	0.1234916906655024	0.005387931034482759	9.13075e+10	0.11348921731610455	0.0019174579985390796	0.001552227903579255	0.003652300949598247	0.13697336798426324	0.05512353894488974	0.10937705123155944	0.15213248900477055	0.1333538929491656	0.03236082128221973	0.19486016274627221
V	0.05291579253318209	0.008500089685611166	0.09093116086290101	0.0879291453615778	0.0860380130650401	0.0014609203798392988	0.0033238371013902695	0.9133628621257941	0.004316818825783236	0.001643535427319211	0.023402013383374054	0.07691358167785432	9.13075e+10	0.11194302410518626	0.0007304601899196494	0.001552227903579255	0.003652300949598247	0.00822100731816482	0.0027672345115300366	0.015248112582976894	0.018982407862372305	0.10286764979029132	0.023980618698590927
I	0.06860632183908046	0.0004872691727906539	0.03113970125974446	0.0014609203798392988	0.018162393162393164	0.00018261504747991235	0.0	0.02326923076923077	0.0	0.0	0.11885245901639344	0.4979204906356546	0.0011111111111111111	0.0015937491185015937	0.00035919540229885057	0.0	0.0	0.11343056545136186	0.00012807377049180329	0.0019892671185774632	0.006699249419006344	0.002292921862593994	0.005981073382352735
L	0.0048450613123450885	0.00012807377049180329	0.000896516393442623	0.0017538341675747524	0.053101597692291586	0.04718311053693252	0.0	0.04956896551724138	0.0005555555555555556	0.0	0.8265664162981876	0.002987887539667042	0.0872107627443132	0.12077002075664103	0.0057116924256340905	9.13075e+10	9.13075e+10	0.04630580439020751	0.0	0.017911695479263048	0.09029994446993095	0.005470620618517774	0.015568428519921386
M	0.050517241379310344	0.0	0.0015368852459016393	9.13075e+10	0.00035612535612535614	0.125	0.0	0.0	0.0005555555555555556	0.0	0.014640156868287168	0.00035612535612535614	0.0	0.0	0.0	0.0	0.0	0.0021551724137931034	0.0	0.0016193966566753145	0.006682544491023438	0.0006836293260473589	0.0
F	0.00025614754098360657	0.00035612535612535614	0.0016218450738516475	0.0	0.0026785625865309	0.0	0.0	0.0	0.0	0.0	0.0	0.0	0.0	0.0049504950495049506	0.8567269897490084	0.0032527053720524416	0.001643535427319211	0.022782657917793055	0.0006391526661796933	0.0002739225712198685	0.0034246408570732896	0.0015280891329353585	0.00358948087431694
W	0.0	0.0	0.004807692307692308	0.0	0.0016025641025641025	0.07219827586206896	0.0	0.0	0.00012807377049180329	0.0	0.0	0.0	0.0	0.0	0.0	0.0	0.0	0.0	0.0	0.0	0.0	0.0	0.0013656975328680408
Y	0.0	0.00819088319088319	0.0	0.0	0.04705459770114943	0.0	0.0	0.0	0.0	0.0	0.0	0.0	0.0	0.006045316070068546	0.12464080459770115	0.0	0.0	0.0	0.00035919540229885057	0.0007684426229508197	0.07860052883521536	0.00035612535612535614	9.13075e+10
	number indicate the intensity of red colour (frequency)

## Sheet: Figure 3f
F-actin co-sedimantation assay was performed with 0 µM and 12 µM F-actin
Raw data from Western-blot band intensities determined by Image J, normalized to 0 µM F-actin
and expressed as "Relative band intensitY (a.u.)" are shown
	SHROOM3 WT	SHROOM M1	SHROOM3 M2	SHROOM3 M3	SHROOM3 M4							Table Analyzed	Copy of Data 1							USP54 WT	USP54 M1	USP54 M2	USP54 M3	USP54 M4						Table Analyzed	Copy of Data 1
#1	0.760582	6.08966	1.0979	4.56074	2.25372							Data sets analyzed	A-E						#1	0.79	2.72	1.1	3.42	0.13						Data sets analyzed	A-E
#2	0.735057	2.48053	2.50816	3.27763	2.60218														#2	1.09	1.91	0.51	2.18	0.02
#3	1.26551	4.25985	1.69136	4.40501	2.85234							ANOVA summary							#3	1.12	2.04	0.45	1.77	0.02						ANOVA summary
												F	7.154							Statistics										F	14.41
	Statistics											P value	0.0055							Number of families	1									P value	0.0004
	Number of families	1										P value summary	**							Number of comparisons per family	4									P value summary	***
	Number of comparisons per family	4										Significant diff. among means (P < 0.05)?	Yes							Alpha	0.05									Significant diff. among means (P < 0.05)?	Yes
	Alpha	0.05										R square	0.741																	R square	0.8521
																				Dunnett's multiple comparisons test	Mean Diff,	95,00% CI of diff,	Significant?	Summary	Adjusted P Value	A-?
	Dunnett's multiple comparisons test	Mean Diff,	95,00% CI of diff,	Significant?	Summary	Adjusted P Value	A-?					Brown-Forsythe test								USP54 WT vs. USP54 M1	-1.223	-2,327 to -0,1195	Yes	*	0.03	B	USP54 M1			Brown-Forsythe test
	SHROOM3 WT vs. SHROOM M1	-3.356	-5,577 to -1,135	Yes	**	0.0047	B	SHROOM M1				F (DFn, DFd)	1,489 (4, 10)							USP54 WT vs. USP54 M2	0.3133	-0,7905 to 1,417	No	ns	0.8266	C	USP54 M2			F (DFn, DFd)	0,8767 (4, 10)
	SHROOM3 WT vs. SHROOM3 M2	-0.8454	-3,066 to 1,376	No	ns	0.6548	C	SHROOM3 M2				P value	0.2772							USP54 WT vs. USP54 M3	-1.457	-2,560 to -0,3529	Yes	*	0.0112	D	USP54 M3			P value	0.5113
	SHROOM3 WT vs. SHROOM3 M3	-3.161	-5,382 to -0,9397	Yes	**	0.007	D	SHROOM3 M3				P value summary	ns							USP54 WT vs. USP54 M4	0.9433	-0,1605 to 2,047	No	ns	0.0988	E	USP54 M4			P value summary	ns
	SHROOM3 WT vs. SHROOM3 M4	-1.649	-3,870 to 0,5720	No	ns	0.1646	E	SHROOM3 M4				Are SDs significantly different (P < 0.05)?	No																	Are SDs significantly different (P < 0.05)?	No
																				Test details	Mean 1	Mean 2	Mean Diff,	SE of diff,	n1	n2	q	DF
	Test details	Mean 1	Mean 2	Mean Diff,	SE of diff,	n1	n2	q	DF			Bartlett's test								USP54 WT vs. USP54 M1	1	2.223	-1.223	0.3819	3	3	3.204	10		Bartlett's test
	SHROOM3 WT vs. SHROOM M1	0.9204	4.277	-3.356	0.7684	3	3	4.368	10			Bartlett's statistic (corrected)								USP54 WT vs. USP54 M2	1	0.6867	0.3133	0.3819	3	3	0.8205	10		Bartlett's statistic (corrected)
	SHROOM3 WT vs. SHROOM3 M2	0.9204	1.766	-0.8454	0.7684	3	3	1.1	10			P value								USP54 WT vs. USP54 M3	1	2.457	-1.457	0.3819	3	3	3.815	10		P value
	SHROOM3 WT vs. SHROOM3 M3	0.9204	4.081	-3.161	0.7684	3	3	4.113	10			P value summary								USP54 WT vs. USP54 M4	1	0.05667	0.9433	0.3819	3	3	2.47	10		P value summary
	SHROOM3 WT vs. SHROOM3 M4	0.9204	2.569	-1.649	0.7684	3	3	2.146	10			Are SDs significantly different (P < 0.05)?																		Are SDs significantly different (P < 0.05)?
												ANOVA table	SS	DF	MS	F (DFn, DFd)	P value													ANOVA table	SS	DF	MS	F (DFn, DFd)	P value
												Treatment (between columns)	25.34	4	6.336	F (4, 10) = 7,154	P=0,0055													Treatment (between columns)	12.6	4	3.151	F (4, 10) = 14,41	P=0,0004
												Residual (within columns)	8.856	10	0.8856															Residual (within columns)	2.187	10	0.2187
												Total	34.2	14																Total	14.79	14
												Data summary																		Data summary
												Number of treatments (columns)	5																	Number of treatments (columns)	5
												Number of values (total)	15																	Number of values (total)	15

## Sheet: Figure 3g
Raw data from Western-blot band intensities determined by Image J, data are normalized to 0 µM F-actin								mean	SEM	n				global fit calcutation
							F-Actin	USP54							SHROOM3	USP54	USP54 M1	SHROOM3 M1
USP54 WT	F actin [µM]	N1	N2	N3			0	0	0	3				One site -- Specific binding
	0	0	0	0			2							Best-fit values
	5	46.0476	49.6073	69.0714			5	52.4431	8.38762	3				Bmax	0.9731	0.9234	0.9509	0.9865
	10	60.1177	55.2852	75.4669			10	61.8231	7.43395	3				Kd	10.76	5.954	1.731	3.916
	20	78.0251	66.0885	75.4669			20	71.2032	5.59174	3				Std. Error
	40	85.6997	76.7562	95.9325			40	83.9942	7.43395	3				Bmax	0.05406	0.03659	0.03724	0.03764
	80	83.1415	91.5413	93.3743			80	86.9788	3.219	3				Kd	2.588	1.247	0.4853	0.9415
	120	92.0952	94.3579	102.328			120	94.6534	3.90771	3				95% CI (profile likelihood)
	200	97.2116	107.238	118.956			200	108.297	6.28077	3				Bmax	0,8645 to 1,098	0,8476 to 1,005	0,8765 to 1,028	0,9102 to 1,067
														Kd	6,186 to 17,99	3,591 to 9,258	0,9086 to 2,891	2,209 to 6,199
USP54 M1	F actin [µM]	N1	N2	N3			F-Actin	USP54 M1						Goodness of Fit
	0	0	0	0			0	0	0	3				Degrees of Freedom	22	22	25	22
	2	49.0524	68.8403	36.6492			2	51.514	9.37392	3				R squared	0.8694	0.9037	0.8507	0.898
	5	67.0384	92.7609	60.2967			5	73.3653	9.89114	3				Sum of Squares	0.3275	0.2066	0.4091	0.256
	10	75.2818	105.138	74.7818			10	85.0672	10.0364	3				Sy.x	0.122	0.09691	0.1279	0.1079
	20	91.2164	119.756	81.5881			20	97.5201	11.46	3
	40	102.744	124.613	88.0454			40	105.134	10.6235	3				Number of points
	80	104.252	112.921	91.274			80	102.816	6.28998	3				# of X values	25	25	27	25
	120	95.7967	99.5017	89.1798			120	94.8261	3.01896	3				# Y values analyzed	24	24	27	24
	200	84.3464	90.1405	82.8098			200	85.7656	2.23199	3
							F-Actin	SHROOM3
SHROOM3 WT	F actin [µM]	N1	N2	N3			0	0	0	3				Replicate Kd	SHROOM3	USP54	USP54 M1	SHROOM3 M1
	0	0	0	0			2								9.74796	5.51567	2.177	2.758
	5	35.0085	35.0085	36.1378			5	35.3849	0.376435	3					10.1361	7.945	1.006	7.227
	10	50.8187	60.9825	37.2671			10	49.6894	6.8693	3					12.3934	3.75078	2.6	3.281
	20	48.5601	81.31	62.1118			20	63.994	9.50079	3
	40	55.336	93.7324	75.6635			40	74.9106	11.0905	3
	80	58.7239	100.508	85.8272			80	81.6864	12.2385	3
	120	84.6979	105.025	85.8272			120	91.8502	6.59568	3					USP54	USP54 M1	Global (shared)					SHROOM3 M1	SHROOM3 M1	Global (shared)
	200	93.7324	117.448	97.1203			200	102.767	7.40535	3				Comparison of Fits							Comparison of Fits
														Null hypothesis			Kd same for all data sets				Null hypothesis			Kd same for all data sets
SHROOM3 M1	F actin [µM]	N1	N2	N3			F-Actin	SHROOM3 M1						Alternative hypothesis			Kd different for each data set				Alternative hypothesis			Kd different for each data set
	0	0	0	0			0	0	0	3				P value			<0,0001				P value			0.0002
	5	71	48	59			2							Conclusion (alpha = 0.05)			Reject null hypothesis				Conclusion (alpha = 0.05)			Reject null hypothesis
	10	75	52	76			5	57.9805	6.49018	3				Preferred model			Kd different for each data set				Preferred model			Kd different for each data set
	20	102	64	82			10	66.1238	7.65992	3				F (DFn, DFd)			19,14 (1, 47)				F (DFn, DFd)			17,16 (1, 44)
	40	118	88	93			20	80.7818	10.7245	3
	80	107	89	86			40	97.3941	9.06802	3				Kd different for each data set							Kd different for each data set
	120	106	95	106			80	91.8567	6.40792	3				Best-fit values							Best-fit values
	200	92	93	94			120	100	3.58306	3				Bmax	0.9268	0.9425					Bmax	0.9702	0.9528
							200	90.8795	0.564186	3				Kd	6.012	1.822					Kd	10.81	4.054
														Std. Error							Std. Error
														Bmax	0.03333	0.02274					Bmax	0.03593	0.02592
														Kd	1.138	0.3083					Kd	1.73	0.6838
														95% CI (profile likelihood)							95% CI (profile likelihood)
														Bmax	0,8576 to 1,001	0,8967 to 0,9894					Bmax	0,8963 to 1,051	0,8999 to 1,008
														Kd	3,830 to 8,965	1,266 to 2,510					Kd	7,515 to 15,27	2,763 to 5,645
														Goodness of Fit							Goodness of Fit
														Degrees of Freedom	22	25					Degrees of Freedom	22	22
														R squared	0.9197	0.9385					R squared	0.9374	0.946
														Sum of Squares	0.1707	0.1506					Sum of Squares	0.1443	0.12
														Sy.x	0.08809	0.07762					Sy.x	0.08098	0.07386
														Kd same for all data sets							Kd same for all data sets
														Best-fit values							Best-fit values
														Bmax	0.8425	0.9745					Bmax	0.8897	1.004
														Kd	2.619	2.619	2.619				Kd	6.289	6.289	6.289
														Std. Error							Std. Error
														Bmax	0.0264	0.0282					Bmax	0.02925	0.03047
														Kd	0.4161	0.4161	0.4161				Kd	0.8381	0.8381	0.8381
														95% CI (profile likelihood)							95% CI (profile likelihood)
														Bmax	0,7888 to 0,8978	0,9190 to 1,031					Bmax	0,8300 to 0,9518	0,9449 to 1,067
														Kd	1,844 to 3,578	1,844 to 3,578	1,844 to 3,578				Kd	4,713 to 8,213	4,713 to 8,213	4,713 to 8,213
														Goodness of Fit							Goodness of Fit
														Degrees of Freedom			48				Degrees of Freedom			45
														R squared	0.8739	0.9249	0.9028				R squared	0.9112	0.9267	0.9208
														Sum of Squares	0.2683	0.1839	0.4522				Sum of Squares	0.2046	0.1628	0.3674
														Sy.x			0.09706				Sy.x			0.09036
														Constraints							Constraints
														Kd	Kd is shared	Kd is shared					Kd	Kd is shared	Kd is shared
														Number of points							Number of points
														# of X values	27	27					# of X values	27	27
														# Y values analyzed	24	27					# Y values analyzed	24	24

## Sheet: Figure 3h
Protein	USP54-M1	ITPKA	Lifeact	CEFIP	Shroom3	CGNL1	Shroom3-M1	Espin	USP54
USP54-M1	0
ITPKA	0.163	0
Lifeact	0.111	0.051	0
CEFIP	1.667	1.504	1.555	0
Shroom3	1.867	1.705	1.756	0.201	0
CGNL1	1.912	1.749	1.8	0.245	0.044	0
Shroom3-M1	0.83	0.668	0.719	0.836	1.037	1.081	0
Espin	1.261	1.099	1.15	0.405	0.606	0.651	0.431	0
USP54	1.261	1.099	1.15	0.405	0.606	0.651	0.431	0	0

## Sheet: Figure 5a
Raw data of Figure 5a
Residue	ResidueName	Frame	Time_ns	Fraction			Residue	ResidueName	Frame	Time_ns	Fraction
28	ARG	0	0	1.0			7	SER	0	0	1.0
28	ARG	1	0.025	1.0			7	SER	1	0.025	0.6363636363636364
28	ARG	2	0.05	1.0			7	SER	2	0.05	0.6363636363636364
28	ARG	3	0.075	1.0			7	SER	3	0.075	0.6363636363636364
28	ARG	4	0.1	1.0			7	SER	4	0.1	0.5454545454545454
28	ARG	5	0.125	1.0			7	SER	5	0.125	0.5454545454545454
28	ARG	6	0.15	1.0			7	SER	6	0.15	0.45454545454545453
28	ARG	7	0.175	1.0			7	SER	7	0.175	0.45454545454545453
28	ARG	8	0.2	1.0			7	SER	8	0.2	0.45454545454545453
28	ARG	9	0.225	1.0			7	SER	9	0.225	0.5454545454545454
28	ARG	10	0.25	1.0			7	SER	10	0.25	0.45454545454545453
28	ARG	11	0.275	1.0			7	SER	11	0.275	0.45454545454545453
28	ARG	12	0.3	1.0			7	SER	12	0.3	0.5454545454545454
28	ARG	13	0.325	0.9090909090909091			7	SER	13	0.325	0.45454545454545453
28	ARG	14	0.35	1.0			7	SER	14	0.35	0.5454545454545454
28	ARG	15	0.375	1.0			7	SER	15	0.375	0.5454545454545454
28	ARG	16	0.4	0.9090909090909091			7	SER	16	0.4	0.6363636363636364
28	ARG	17	0.425	0.9090909090909091			7	SER	17	0.425	0.6363636363636364
28	ARG	18	0.45	0.9090909090909091			7	SER	18	0.45	0.6363636363636364
28	ARG	19	0.475	0.9090909090909091			7	SER	19	0.475	0.6363636363636364
28	ARG	20	0.5	0.9090909090909091			7	SER	20	0.5	0.6363636363636364
28	ARG	21	0.525	0.9090909090909091			7	SER	21	0.525	0.6363636363636364
28	ARG	22	0.55	0.7272727272727273			7	SER	22	0.55	0.6363636363636364
28	ARG	23	0.575	0.7272727272727273			7	SER	23	0.575	0.6363636363636364
28	ARG	24	0.6	0.8181818181818182			7	SER	24	0.6	0.6363636363636364
28	ARG	25	0.625	0.8181818181818182			7	SER	25	0.625	0.5454545454545454
28	ARG	26	0.65	0.8181818181818182			7	SER	26	0.65	0.5454545454545454
28	ARG	27	0.675	0.9090909090909091			7	SER	27	0.675	0.5454545454545454
28	ARG	28	0.7	1.0			7	SER	28	0.7	0.6363636363636364
28	ARG	29	0.725	0.9090909090909091			7	SER	29	0.725	0.6363636363636364
28	ARG	30	0.75	0.8181818181818182			7	SER	30	0.75	0.6363636363636364
28	ARG	31	0.775	0.8181818181818182			7	SER	31	0.775	0.6363636363636364
28	ARG	32	0.8	0.8181818181818182			7	SER	32	0.8	0.6363636363636364
28	ARG	33	0.825	0.8181818181818182			7	SER	33	0.825	0.6363636363636364
28	ARG	34	0.85	0.8181818181818182			7	SER	34	0.85	0.5454545454545454
28	ARG	35	0.875	0.8181818181818182			7	SER	35	0.875	0.5454545454545454
28	ARG	36	0.9	0.8181818181818182			7	SER	36	0.9	0.6363636363636364
28	ARG	37	0.925	0.7272727272727273			7	SER	37	0.925	0.6363636363636364
28	ARG	38	0.95	0.7272727272727273			7	SER	38	0.95	0.7272727272727273
28	ARG	39	0.975	0.8181818181818182			7	SER	39	0.975	0.6363636363636364
28	ARG	40	1	0.8181818181818182			7	SER	40	1	0.6363636363636364
28	ARG	41	1.025	0.8181818181818182			7	SER	41	1.025	0.6363636363636364
28	ARG	42	1.05	0.8181818181818182			7	SER	42	1.05	0.6363636363636364
28	ARG	43	1.075	0.7272727272727273			7	SER	43	1.075	0.6363636363636364
28	ARG	44	1.1	0.7272727272727273			7	SER	44	1.1	0.6363636363636364
28	ARG	45	1.125	0.8181818181818182			7	SER	45	1.125	0.6363636363636364
28	ARG	46	1.15	0.8181818181818182			7	SER	46	1.15	0.6363636363636364
28	ARG	47	1.175	0.7272727272727273			7	SER	47	1.175	0.6363636363636364
28	ARG	48	1.2	0.7272727272727273			7	SER	48	1.2	0.7272727272727273
28	ARG	49	1.225	0.7272727272727273			7	SER	49	1.225	0.8181818181818182
28	ARG	50	1.25	0.9090909090909091			7	SER	50	1.25	0.8181818181818182
28	ARG	51	1.275	0.7272727272727273			7	SER	51	1.275	0.8181818181818182
28	ARG	52	1.3	0.8181818181818182			7	SER	52	1.3	0.8181818181818182
28	ARG	53	1.325	0.9090909090909091			7	SER	53	1.325	0.8181818181818182
28	ARG	54	1.35	0.9090909090909091			7	SER	54	1.35	0.7272727272727273
28	ARG	55	1.375	0.9090909090909091			7	SER	55	1.375	0.7272727272727273
28	ARG	56	1.4	0.9090909090909091			7	SER	56	1.4	0.6363636363636364
28	ARG	57	1.425	0.9090909090909091			7	SER	57	1.425	0.7272727272727273
28	ARG	58	1.45	0.8181818181818182			7	SER	58	1.45	0.8181818181818182
28	ARG	59	1.475	0.7272727272727273			7	SER	59	1.475	0.8181818181818182
28	ARG	60	1.5	0.7272727272727273			7	SER	60	1.5	0.8181818181818182
28	ARG	61	1.525	0.9090909090909091			7	SER	61	1.525	0.8181818181818182
28	ARG	62	1.55	1.0			7	SER	62	1.55	0.8181818181818182
28	ARG	63	1.575	0.9090909090909091			7	SER	63	1.575	0.8181818181818182
28	ARG	64	1.6	0.9090909090909091			7	SER	64	1.6	0.8181818181818182
28	ARG	65	1.625	0.9090909090909091			7	SER	65	1.625	0.8181818181818182
28	ARG	66	1.65	0.8181818181818182			7	SER	66	1.65	0.7272727272727273
28	ARG	67	1.675	0.9090909090909091			7	SER	67	1.675	0.8181818181818182
28	ARG	68	1.7	0.8181818181818182			7	SER	68	1.7	0.6363636363636364
28	ARG	69	1.725	0.8181818181818182			7	SER	69	1.725	0.7272727272727273
28	ARG	70	1.75	0.8181818181818182			7	SER	70	1.75	0.6363636363636364
28	ARG	71	1.775	0.8181818181818182			7	SER	71	1.775	0.7272727272727273
28	ARG	72	1.8	0.8181818181818182			7	SER	72	1.8	0.7272727272727273
28	ARG	73	1.825	1.0			7	SER	73	1.825	0.8181818181818182
28	ARG	74	1.85	0.9090909090909091			7	SER	74	1.85	0.7272727272727273
28	ARG	75	1.875	1.0			7	SER	75	1.875	0.7272727272727273
28	ARG	76	1.9	1.0			7	SER	76	1.9	0.7272727272727273
28	ARG	77	1.925	1.0			7	SER	77	1.925	0.7272727272727273
28	ARG	78	1.95	1.0			7	SER	78	1.95	0.7272727272727273
28	ARG	79	1.975	1.0			7	SER	79	1.975	0.7272727272727273
28	ARG	80	2	1.0			7	SER	80	2	0.7272727272727273
28	ARG	81	2.025	1.0			7	SER	81	2.025	0.7272727272727273
28	ARG	82	2.05	0.9090909090909091			7	SER	82	2.05	0.7272727272727273
28	ARG	83	2.075	0.8181818181818182			7	SER	83	2.075	0.7272727272727273
28	ARG	84	2.1	0.8181818181818182			7	SER	84	2.1	0.8181818181818182
28	ARG	85	2.125	0.9090909090909091			7	SER	85	2.125	0.8181818181818182
28	ARG	86	2.15	0.9090909090909091			7	SER	86	2.15	0.7272727272727273
28	ARG	87	2.175	0.9090909090909091			7	SER	87	2.175	0.8181818181818182
28	ARG	88	2.2	0.7272727272727273			7	SER	88	2.2	0.8181818181818182
28	ARG	89	2.225	0.9090909090909091			7	SER	89	2.225	0.8181818181818182
28	ARG	90	2.25	0.7272727272727273			7	SER	90	2.25	0.8181818181818182
28	ARG	91	2.275	0.7272727272727273			7	SER	91	2.275	0.7272727272727273
28	ARG	92	2.3	0.9090909090909091			7	SER	92	2.3	0.8181818181818182
28	ARG	93	2.325	0.8181818181818182			7	SER	93	2.325	0.8181818181818182
28	ARG	94	2.35	0.8181818181818182			7	SER	94	2.35	0.8181818181818182
28	ARG	95	2.375	1.0			7	SER	95	2.375	0.8181818181818182
28	ARG	96	2.4	0.9090909090909091			7	SER	96	2.4	0.8181818181818182
28	ARG	97	2.425	1.0			7	SER	97	2.425	0.8181818181818182
28	ARG	98	2.45	1.0			7	SER	98	2.45	0.7272727272727273
28	ARG	99	2.475	1.0			7	SER	99	2.475	0.7272727272727273
28	ARG	100	2.5	1.0			7	SER	100	2.5	0.7272727272727273
28	ARG	101	2.525	1.0			7	SER	101	2.525	0.7272727272727273
28	ARG	102	2.55	0.9090909090909091			7	SER	102	2.55	0.7272727272727273
28	ARG	103	2.575	0.9090909090909091			7	SER	103	2.575	0.6363636363636364
28	ARG	104	2.6	0.9090909090909091			7	SER	104	2.6	0.6363636363636364
28	ARG	105	2.625	0.9090909090909091			7	SER	105	2.625	0.7272727272727273
28	ARG	106	2.65	0.9090909090909091			7	SER	106	2.65	0.6363636363636364
28	ARG	107	2.675	0.8181818181818182			7	SER	107	2.675	0.6363636363636364
28	ARG	108	2.7	0.8181818181818182			7	SER	108	2.7	0.6363636363636364
28	ARG	109	2.725	0.8181818181818182			7	SER	109	2.725	0.7272727272727273
28	ARG	110	2.75	0.9090909090909091			7	SER	110	2.75	0.6363636363636364
28	ARG	111	2.775	1.0			7	SER	111	2.775	0.6363636363636364
28	ARG	112	2.8	1.0			7	SER	112	2.8	0.7272727272727273
28	ARG	113	2.825	1.0			7	SER	113	2.825	0.6363636363636364
28	ARG	114	2.85	1.0			7	SER	114	2.85	0.6363636363636364
28	ARG	115	2.875	1.0			7	SER	115	2.875	0.7272727272727273
28	ARG	116	2.9	1.0			7	SER	116	2.9	0.6363636363636364
28	ARG	117	2.925	1.0			7	SER	117	2.925	0.5454545454545454
28	ARG	118	2.95	0.9090909090909091			7	SER	118	2.95	0.7272727272727273
28	ARG	119	2.975	1.0			7	SER	119	2.975	0.7272727272727273
28	ARG	120	3	1.0			7	SER	120	3	0.8181818181818182
28	ARG	121	3.025	0.9090909090909091			7	SER	121	3.025	0.7272727272727273
28	ARG	122	3.05	0.8181818181818182			7	SER	122	3.05	0.7272727272727273
28	ARG	123	3.075	0.8181818181818182			7	SER	123	3.075	0.7272727272727273
28	ARG	124	3.1	0.8181818181818182			7	SER	124	3.1	0.8181818181818182
28	ARG	125	3.125	0.9090909090909091			7	SER	125	3.125	0.7272727272727273
28	ARG	126	3.15	0.8181818181818182			7	SER	126	3.15	0.7272727272727273
28	ARG	127	3.175	1.0			7	SER	127	3.175	0.8181818181818182
28	ARG	128	3.2	0.8181818181818182			7	SER	128	3.2	0.8181818181818182
28	ARG	129	3.225	0.6363636363636364			7	SER	129	3.225	0.8181818181818182
28	ARG	130	3.25	0.7272727272727273			7	SER	130	3.25	0.8181818181818182
28	ARG	131	3.275	0.8181818181818182			7	SER	131	3.275	0.8181818181818182
28	ARG	132	3.3	0.7272727272727273			7	SER	132	3.3	0.8181818181818182
28	ARG	133	3.325	0.7272727272727273			7	SER	133	3.325	0.8181818181818182
28	ARG	134	3.35	0.9090909090909091			7	SER	134	3.35	0.8181818181818182
28	ARG	135	3.375	0.8181818181818182			7	SER	135	3.375	0.7272727272727273
28	ARG	136	3.4	0.8181818181818182			7	SER	136	3.4	0.7272727272727273
28	ARG	137	3.425	0.9090909090909091			7	SER	137	3.425	0.7272727272727273
28	ARG	138	3.45	0.8181818181818182			7	SER	138	3.45	0.7272727272727273
28	ARG	139	3.475	0.7272727272727273			7	SER	139	3.475	0.7272727272727273
28	ARG	140	3.5	1.0			7	SER	140	3.5	0.8181818181818182
28	ARG	141	3.525	0.9090909090909091			7	SER	141	3.525	0.8181818181818182
28	ARG	142	3.55	0.9090909090909091			7	SER	142	3.55	0.8181818181818182
28	ARG	143	3.575	0.9090909090909091			7	SER	143	3.575	0.8181818181818182
28	ARG	144	3.6	0.9090909090909091			7	SER	144	3.6	0.7272727272727273
28	ARG	145	3.625	0.7272727272727273			7	SER	145	3.625	0.7272727272727273
28	ARG	146	3.65	0.8181818181818182			7	SER	146	3.65	0.7272727272727273
28	ARG	147	3.675	0.8181818181818182			7	SER	147	3.675	0.6363636363636364
28	ARG	148	3.7	0.7272727272727273			7	SER	148	3.7	0.6363636363636364
28	ARG	149	3.725	0.8181818181818182			7	SER	149	3.725	0.7272727272727273
28	ARG	150	3.75	0.8181818181818182			7	SER	150	3.75	0.7272727272727273
28	ARG	151	3.775	0.8181818181818182			7	SER	151	3.775	0.7272727272727273
28	ARG	152	3.8	0.7272727272727273			7	SER	152	3.8	0.7272727272727273
28	ARG	153	3.825	0.7272727272727273			7	SER	153	3.825	0.7272727272727273
28	ARG	154	3.85	0.9090909090909091			7	SER	154	3.85	0.7272727272727273
28	ARG	155	3.875	0.8181818181818182			7	SER	155	3.875	0.8181818181818182
28	ARG	156	3.9	0.8181818181818182			7	SER	156	3.9	0.7272727272727273
28	ARG	157	3.925	0.8181818181818182			7	SER	157	3.925	0.8181818181818182
28	ARG	158	3.95	0.8181818181818182			7	SER	158	3.95	0.8181818181818182
28	ARG	159	3.975	0.7272727272727273			7	SER	159	3.975	0.8181818181818182
28	ARG	160	4	0.7272727272727273			7	SER	160	4	0.7272727272727273
28	ARG	161	4.025	0.8181818181818182			7	SER	161	4.025	0.7272727272727273
28	ARG	162	4.05	0.8181818181818182			7	SER	162	4.05	0.8181818181818182
28	ARG	163	4.075	0.5454545454545454			7	SER	163	4.075	0.7272727272727273
28	ARG	164	4.1	0.7272727272727273			7	SER	164	4.1	0.8181818181818182
28	ARG	165	4.125	0.7272727272727273			7	SER	165	4.125	0.8181818181818182
28	ARG	166	4.15	0.7272727272727273			7	SER	166	4.15	0.7272727272727273
28	ARG	167	4.175	0.7272727272727273			7	SER	167	4.175	0.7272727272727273
28	ARG	168	4.2	0.7272727272727273			7	SER	168	4.2	0.7272727272727273
28	ARG	169	4.225	0.7272727272727273			7	SER	169	4.225	0.6363636363636364
28	ARG	170	4.25	0.6363636363636364			7	SER	170	4.25	0.8181818181818182
28	ARG	171	4.275	0.8181818181818182			7	SER	171	4.275	0.8181818181818182
28	ARG	172	4.3	0.6363636363636364			7	SER	172	4.3	0.8181818181818182
28	ARG	173	4.325	0.6363636363636364			7	SER	173	4.325	0.9090909090909091
28	ARG	174	4.35	0.7272727272727273			7	SER	174	4.35	0.9090909090909091
28	ARG	175	4.375	0.7272727272727273			7	SER	175	4.375	0.9090909090909091
28	ARG	176	4.4	0.7272727272727273			7	SER	176	4.4	0.7272727272727273
28	ARG	177	4.425	0.6363636363636364			7	SER	177	4.425	0.8181818181818182
28	ARG	178	4.45	0.7272727272727273			7	SER	178	4.45	0.9090909090909091
28	ARG	179	4.475	0.8181818181818182			7	SER	179	4.475	0.9090909090909091
28	ARG	180	4.5	0.6363636363636364			7	SER	180	4.5	0.9090909090909091
28	ARG	181	4.525	0.8181818181818182			7	SER	181	4.525	0.9090909090909091
28	ARG	182	4.55	0.6363636363636364			7	SER	182	4.55	0.8181818181818182
28	ARG	183	4.575	0.7272727272727273			7	SER	183	4.575	0.9090909090909091
28	ARG	184	4.6	0.7272727272727273			7	SER	184	4.6	0.8181818181818182
28	ARG	185	4.625	0.7272727272727273			7	SER	185	4.625	0.7272727272727273
28	ARG	186	4.65	0.6363636363636364			7	SER	186	4.65	0.7272727272727273
28	ARG	187	4.675	0.7272727272727273			7	SER	187	4.675	0.7272727272727273
28	ARG	188	4.7	0.7272727272727273			7	SER	188	4.7	0.7272727272727273
28	ARG	189	4.725	0.8181818181818182			7	SER	189	4.725	0.8181818181818182
28	ARG	190	4.75	0.5454545454545454			7	SER	190	4.75	0.8181818181818182
28	ARG	191	4.775	0.7272727272727273			7	SER	191	4.775	0.8181818181818182
28	ARG	192	4.8	0.6363636363636364			7	SER	192	4.8	0.8181818181818182
28	ARG	193	4.825	0.7272727272727273			7	SER	193	4.825	0.8181818181818182
28	ARG	194	4.85	0.7272727272727273			7	SER	194	4.85	0.8181818181818182
28	ARG	195	4.875	0.8181818181818182			7	SER	195	4.875	0.7272727272727273
28	ARG	196	4.9	0.8181818181818182			7	SER	196	4.9	0.8181818181818182
28	ARG	197	4.925	0.8181818181818182			7	SER	197	4.925	0.6363636363636364
28	ARG	198	4.95	0.8181818181818182			7	SER	198	4.95	0.8181818181818182
28	ARG	199	4.975	0.8181818181818182			7	SER	199	4.975	0.8181818181818182
28	ARG	200	5	0.9090909090909091			7	SER	200	5	0.7272727272727273
28	ARG	201	5.025	0.9090909090909091			7	SER	201	5.025	0.7272727272727273
28	ARG	202	5.05	0.9090909090909091			7	SER	202	5.05	0.6363636363636364
28	ARG	203	5.075	0.9090909090909091			7	SER	203	5.075	0.6363636363636364
28	ARG	204	5.1	0.7272727272727273			7	SER	204	5.1	0.7272727272727273
28	ARG	205	5.125	0.7272727272727273			7	SER	205	5.125	0.8181818181818182
28	ARG	206	5.15	0.7272727272727273			7	SER	206	5.15	0.8181818181818182
28	ARG	207	5.175	0.9090909090909091			7	SER	207	5.175	0.7272727272727273
28	ARG	208	5.2	0.9090909090909091			7	SER	208	5.2	0.7272727272727273
28	ARG	209	5.225	0.8181818181818182			7	SER	209	5.225	0.8181818181818182
28	ARG	210	5.25	0.8181818181818182			7	SER	210	5.25	0.8181818181818182
28	ARG	211	5.275	0.7272727272727273			7	SER	211	5.275	0.9090909090909091
28	ARG	212	5.3	0.8181818181818182			7	SER	212	5.3	0.7272727272727273
28	ARG	213	5.325	0.7272727272727273			7	SER	213	5.325	0.6363636363636364
28	ARG	214	5.35	0.7272727272727273			7	SER	214	5.35	0.8181818181818182
28	ARG	215	5.375	0.5454545454545454			7	SER	215	5.375	0.7272727272727273
28	ARG	216	5.4	0.9090909090909091			7	SER	216	5.4	0.8181818181818182
28	ARG	217	5.425	0.6363636363636364			7	SER	217	5.425	0.7272727272727273
28	ARG	218	5.45	0.7272727272727273			7	SER	218	5.45	0.7272727272727273
28	ARG	219	5.475	0.8181818181818182			7	SER	219	5.475	0.7272727272727273
28	ARG	220	5.5	0.9090909090909091			7	SER	220	5.5	0.7272727272727273
28	ARG	221	5.525	0.8181818181818182			7	SER	221	5.525	0.7272727272727273
28	ARG	222	5.55	0.9090909090909091			7	SER	222	5.55	0.7272727272727273
28	ARG	223	5.575	0.8181818181818182			7	SER	223	5.575	0.8181818181818182
28	ARG	224	5.6	0.8181818181818182			7	SER	224	5.6	0.7272727272727273
28	ARG	225	5.625	0.8181818181818182			7	SER	225	5.625	0.7272727272727273
28	ARG	226	5.65	0.8181818181818182			7	SER	226	5.65	0.8181818181818182
28	ARG	227	5.675	0.9090909090909091			7	SER	227	5.675	0.8181818181818182
28	ARG	228	5.7	0.9090909090909091			7	SER	228	5.7	0.9090909090909091
28	ARG	229	5.725	0.8181818181818182			7	SER	229	5.725	0.9090909090909091
28	ARG	230	5.75	0.9090909090909091			7	SER	230	5.75	0.9090909090909091
28	ARG	231	5.775	0.8181818181818182			7	SER	231	5.775	0.9090909090909091
28	ARG	232	5.8	0.7272727272727273			7	SER	232	5.8	0.9090909090909091
28	ARG	233	5.825	0.8181818181818182			7	SER	233	5.825	0.9090909090909091
28	ARG	234	5.85	0.7272727272727273			7	SER	234	5.85	0.9090909090909091
28	ARG	235	5.875	0.6363636363636364			7	SER	235	5.875	0.9090909090909091
28	ARG	236	5.9	0.9090909090909091			7	SER	236	5.9	0.8181818181818182
28	ARG	237	5.925	0.7272727272727273			7	SER	237	5.925	0.8181818181818182
28	ARG	238	5.95	0.7272727272727273			7	SER	238	5.95	0.8181818181818182
28	ARG	239	5.975	0.7272727272727273			7	SER	239	5.975	0.8181818181818182
28	ARG	240	6	0.8181818181818182			7	SER	240	6	0.7272727272727273
28	ARG	241	6.025	0.8181818181818182			7	SER	241	6.025	0.7272727272727273
28	ARG	242	6.05	0.8181818181818182			7	SER	242	6.05	0.7272727272727273
28	ARG	243	6.075	0.7272727272727273			7	SER	243	6.075	0.8181818181818182
28	ARG	244	6.1	0.8181818181818182			7	SER	244	6.1	0.9090909090909091
28	ARG	245	6.125	0.7272727272727273			7	SER	245	6.125	0.9090909090909091
28	ARG	246	6.15	0.7272727272727273			7	SER	246	6.15	0.9090909090909091
28	ARG	247	6.175	0.8181818181818182			7	SER	247	6.175	0.9090909090909091
28	ARG	248	6.2	0.7272727272727273			7	SER	248	6.2	0.8181818181818182
28	ARG	249	6.225	0.7272727272727273			7	SER	249	6.225	0.8181818181818182
28	ARG	250	6.25	0.6363636363636364			7	SER	250	6.25	0.7272727272727273
28	ARG	251	6.275	0.7272727272727273			7	SER	251	6.275	0.7272727272727273
28	ARG	252	6.3	0.7272727272727273			7	SER	252	6.3	0.7272727272727273
28	ARG	253	6.325	0.5454545454545454			7	SER	253	6.325	0.7272727272727273
28	ARG	254	6.35	0.6363636363636364			7	SER	254	6.35	0.7272727272727273
28	ARG	255	6.375	0.7272727272727273			7	SER	255	6.375	0.8181818181818182
28	ARG	256	6.4	0.7272727272727273			7	SER	256	6.4	0.8181818181818182
28	ARG	257	6.425	0.6363636363636364			7	SER	257	6.425	0.8181818181818182
28	ARG	258	6.45	0.7272727272727273			7	SER	258	6.45	0.7272727272727273
28	ARG	259	6.475	0.9090909090909091			7	SER	259	6.475	0.7272727272727273
28	ARG	260	6.5	0.8181818181818182			7	SER	260	6.5	0.7272727272727273
28	ARG	261	6.525	0.7272727272727273			7	SER	261	6.525	0.7272727272727273
28	ARG	262	6.55	0.7272727272727273			7	SER	262	6.55	0.7272727272727273
28	ARG	263	6.575	0.8181818181818182			7	SER	263	6.575	0.7272727272727273
28	ARG	264	6.6	0.9090909090909091			7	SER	264	6.6	0.8181818181818182
28	ARG	265	6.625	0.7272727272727273			7	SER	265	6.625	0.8181818181818182
28	ARG	266	6.65	0.7272727272727273			7	SER	266	6.65	0.8181818181818182
28	ARG	267	6.675	0.7272727272727273			7	SER	267	6.675	0.7272727272727273
28	ARG	268	6.7	0.8181818181818182			7	SER	268	6.7	0.8181818181818182
28	ARG	269	6.725	0.8181818181818182			7	SER	269	6.725	0.8181818181818182
28	ARG	270	6.75	0.9090909090909091			7	SER	270	6.75	0.8181818181818182
28	ARG	271	6.775	0.9090909090909091			7	SER	271	6.775	0.7272727272727273
28	ARG	272	6.8	1.0			7	SER	272	6.8	0.7272727272727273
28	ARG	273	6.825	0.8181818181818182			7	SER	273	6.825	0.7272727272727273
28	ARG	274	6.85	0.8181818181818182			7	SER	274	6.85	0.7272727272727273
28	ARG	275	6.875	0.8181818181818182			7	SER	275	6.875	0.8181818181818182
28	ARG	276	6.9	0.7272727272727273			7	SER	276	6.9	0.8181818181818182
28	ARG	277	6.925	0.8181818181818182			7	SER	277	6.925	0.8181818181818182
28	ARG	278	6.95	0.7272727272727273			7	SER	278	6.95	0.8181818181818182
28	ARG	279	6.975	0.8181818181818182			7	SER	279	6.975	0.8181818181818182
28	ARG	280	7	0.7272727272727273			7	SER	280	7	0.8181818181818182
28	ARG	281	7.025	0.8181818181818182			7	SER	281	7.025	0.8181818181818182
28	ARG	282	7.05	0.8181818181818182			7	SER	282	7.05	0.8181818181818182
28	ARG	283	7.075	0.9090909090909091			7	SER	283	7.075	0.8181818181818182
28	ARG	284	7.1	0.9090909090909091			7	SER	284	7.1	0.9090909090909091
28	ARG	285	7.125	0.7272727272727273			7	SER	285	7.125	0.7272727272727273
28	ARG	286	7.15	0.8181818181818182			7	SER	286	7.15	0.8181818181818182
28	ARG	287	7.175	0.7272727272727273			7	SER	287	7.175	0.9090909090909091
28	ARG	288	7.2	0.7272727272727273			7	SER	288	7.2	0.9090909090909091
28	ARG	289	7.225	0.7272727272727273			7	SER	289	7.225	0.8181818181818182
28	ARG	290	7.25	0.8181818181818182			7	SER	290	7.25	0.8181818181818182
28	ARG	291	7.275	0.8181818181818182			7	SER	291	7.275	0.7272727272727273
28	ARG	292	7.3	0.7272727272727273			7	SER	292	7.3	0.7272727272727273
28	ARG	293	7.325	0.8181818181818182			7	SER	293	7.325	0.8181818181818182
28	ARG	294	7.35	0.8181818181818182			7	SER	294	7.35	0.8181818181818182
28	ARG	295	7.375	0.8181818181818182			7	SER	295	7.375	0.8181818181818182
28	ARG	296	7.4	0.7272727272727273			7	SER	296	7.4	0.8181818181818182
28	ARG	297	7.425	0.7272727272727273			7	SER	297	7.425	0.8181818181818182
28	ARG	298	7.45	0.8181818181818182			7	SER	298	7.45	0.8181818181818182
28	ARG	299	7.475	0.6363636363636364			7	SER	299	7.475	0.8181818181818182
28	ARG	300	7.5	0.7272727272727273			7	SER	300	7.5	0.7272727272727273
28	ARG	301	7.525	0.5454545454545454			7	SER	301	7.525	0.7272727272727273
28	ARG	302	7.55	0.7272727272727273			7	SER	302	7.55	0.7272727272727273
28	ARG	303	7.575	0.5454545454545454			7	SER	303	7.575	0.7272727272727273
28	ARG	304	7.6	0.7272727272727273			7	SER	304	7.6	0.7272727272727273
28	ARG	305	7.625	0.6363636363636364			7	SER	305	7.625	0.7272727272727273
28	ARG	306	7.65	0.7272727272727273			7	SER	306	7.65	0.7272727272727273
28	ARG	307	7.675	0.6363636363636364			7	SER	307	7.675	0.7272727272727273
28	ARG	308	7.7	0.7272727272727273			7	SER	308	7.7	0.7272727272727273
28	ARG	309	7.725	0.7272727272727273			7	SER	309	7.725	0.7272727272727273
28	ARG	310	7.75	0.6363636363636364			7	SER	310	7.75	0.7272727272727273
28	ARG	311	7.775	0.7272727272727273			7	SER	311	7.775	0.7272727272727273
28	ARG	312	7.8	0.7272727272727273			7	SER	312	7.8	0.7272727272727273
28	ARG	313	7.825	0.7272727272727273			7	SER	313	7.825	0.8181818181818182
28	ARG	314	7.85	0.8181818181818182			7	SER	314	7.85	0.8181818181818182
28	ARG	315	7.875	0.5454545454545454			7	SER	315	7.875	0.7272727272727273
28	ARG	316	7.9	0.5454545454545454			7	SER	316	7.9	0.7272727272727273
28	ARG	317	7.925	0.6363636363636364			7	SER	317	7.925	0.7272727272727273
28	ARG	318	7.95	0.6363636363636364			7	SER	318	7.95	0.7272727272727273
28	ARG	319	7.975	0.7272727272727273			7	SER	319	7.975	0.7272727272727273
28	ARG	320	8	0.6363636363636364			7	SER	320	8	0.6363636363636364
28	ARG	321	8.025	0.6363636363636364			7	SER	321	8.025	0.6363636363636364
28	ARG	322	8.05	0.6363636363636364			7	SER	322	8.05	0.6363636363636364
28	ARG	323	8.075	0.7272727272727273			7	SER	323	8.075	0.6363636363636364
28	ARG	324	8.1	0.8181818181818182			7	SER	324	8.1	0.7272727272727273
28	ARG	325	8.125	0.7272727272727273			7	SER	325	8.125	0.6363636363636364
28	ARG	326	8.15	0.9090909090909091			7	SER	326	8.15	0.7272727272727273
28	ARG	327	8.175	0.8181818181818182			7	SER	327	8.175	0.6363636363636364
28	ARG	328	8.2	0.9090909090909091			7	SER	328	8.2	0.6363636363636364
28	ARG	329	8.225	0.8181818181818182			7	SER	329	8.225	0.7272727272727273
28	ARG	330	8.25	0.7272727272727273			7	SER	330	8.25	0.7272727272727273
28	ARG	331	8.275	0.9090909090909091			7	SER	331	8.275	0.7272727272727273
28	ARG	332	8.3	0.8181818181818182			7	SER	332	8.3	0.7272727272727273
28	ARG	333	8.325	1.0			7	SER	333	8.325	0.7272727272727273
28	ARG	334	8.35	0.8181818181818182			7	SER	334	8.35	0.7272727272727273
28	ARG	335	8.375	0.8181818181818182			7	SER	335	8.375	0.7272727272727273
28	ARG	336	8.4	0.8181818181818182			7	SER	336	8.4	0.7272727272727273
28	ARG	337	8.425	0.9090909090909091			7	SER	337	8.425	0.6363636363636364
28	ARG	338	8.45	0.8181818181818182			7	SER	338	8.45	0.7272727272727273
28	ARG	339	8.475	0.8181818181818182			7	SER	339	8.475	0.6363636363636364
28	ARG	340	8.5	0.7272727272727273			7	SER	340	8.5	0.7272727272727273
28	ARG	341	8.525	0.7272727272727273			7	SER	341	8.525	0.6363636363636364
28	ARG	342	8.55	0.7272727272727273			7	SER	342	8.55	0.7272727272727273
28	ARG	343	8.575	0.7272727272727273			7	SER	343	8.575	0.7272727272727273
28	ARG	344	8.6	0.6363636363636364			7	SER	344	8.6	0.6363636363636364
28	ARG	345	8.625	0.7272727272727273			7	SER	345	8.625	0.7272727272727273
28	ARG	346	8.65	0.6363636363636364			7	SER	346	8.65	0.6363636363636364
28	ARG	347	8.675	0.6363636363636364			7	SER	347	8.675	0.8181818181818182
28	ARG	348	8.7	0.8181818181818182			7	SER	348	8.7	0.6363636363636364
28	ARG	349	8.725	0.6363636363636364			7	SER	349	8.725	0.7272727272727273
28	ARG	350	8.75	0.6363636363636364			7	SER	350	8.75	0.7272727272727273
28	ARG	351	8.775	0.6363636363636364			7	SER	351	8.775	0.7272727272727273
28	ARG	352	8.8	0.8181818181818182			7	SER	352	8.8	0.7272727272727273
28	ARG	353	8.825	0.8181818181818182			7	SER	353	8.825	0.7272727272727273
28	ARG	354	8.85	0.6363636363636364			7	SER	354	8.85	0.7272727272727273
28	ARG	355	8.875	0.8181818181818182			7	SER	355	8.875	0.8181818181818182
28	ARG	356	8.9	0.9090909090909091			7	SER	356	8.9	0.7272727272727273
28	ARG	357	8.925	0.7272727272727273			7	SER	357	8.925	0.7272727272727273
28	ARG	358	8.95	0.7272727272727273			7	SER	358	8.95	0.6363636363636364
28	ARG	359	8.975	0.9090909090909091			7	SER	359	8.975	0.6363636363636364
28	ARG	360	9	0.7272727272727273			7	SER	360	9	0.7272727272727273
28	ARG	361	9.025	0.9090909090909091			7	SER	361	9.025	0.6363636363636364
28	ARG	362	9.05	0.8181818181818182			7	SER	362	9.05	0.6363636363636364
28	ARG	363	9.075	0.8181818181818182			7	SER	363	9.075	0.7272727272727273
28	ARG	364	9.1	0.7272727272727273			7	SER	364	9.1	0.7272727272727273
28	ARG	365	9.125	1.0			7	SER	365	9.125	0.7272727272727273
28	ARG	366	9.15	1.0			7	SER	366	9.15	0.7272727272727273
28	ARG	367	9.175	1.0			7	SER	367	9.175	0.7272727272727273
28	ARG	368	9.2	0.9090909090909091			7	SER	368	9.2	0.7272727272727273
28	ARG	369	9.225	0.9090909090909091			7	SER	369	9.225	0.9090909090909091
28	ARG	370	9.25	0.9090909090909091			7	SER	370	9.25	0.8181818181818182
28	ARG	371	9.275	0.9090909090909091			7	SER	371	9.275	0.8181818181818182
28	ARG	372	9.3	0.8181818181818182			7	SER	372	9.3	0.7272727272727273
28	ARG	373	9.325	0.9090909090909091			7	SER	373	9.325	0.7272727272727273
28	ARG	374	9.35	0.8181818181818182			7	SER	374	9.35	0.6363636363636364
28	ARG	375	9.375	0.8181818181818182			7	SER	375	9.375	0.6363636363636364
28	ARG	376	9.4	0.8181818181818182			7	SER	376	9.4	0.7272727272727273
28	ARG	377	9.425	0.9090909090909091			7	SER	377	9.425	0.6363636363636364
28	ARG	378	9.45	0.9090909090909091			7	SER	378	9.45	0.6363636363636364
28	ARG	379	9.475	0.8181818181818182			7	SER	379	9.475	0.6363636363636364
28	ARG	380	9.5	0.9090909090909091			7	SER	380	9.5	0.6363636363636364
28	ARG	381	9.525	0.9090909090909091			7	SER	381	9.525	0.8181818181818182
28	ARG	382	9.55	0.8181818181818182			7	SER	382	9.55	0.8181818181818182
28	ARG	383	9.575	0.8181818181818182			7	SER	383	9.575	0.8181818181818182
28	ARG	384	9.6	0.9090909090909091			7	SER	384	9.6	0.8181818181818182
28	ARG	385	9.625	0.8181818181818182			7	SER	385	9.625	0.7272727272727273
28	ARG	386	9.65	0.8181818181818182			7	SER	386	9.65	0.7272727272727273
28	ARG	387	9.675	0.9090909090909091			7	SER	387	9.675	0.8181818181818182
28	ARG	388	9.7	0.8181818181818182			7	SER	388	9.7	0.7272727272727273
28	ARG	389	9.725	0.9090909090909091			7	SER	389	9.725	0.8181818181818182
28	ARG	390	9.75	0.8181818181818182			7	SER	390	9.75	0.8181818181818182
28	ARG	391	9.775	0.8181818181818182			7	SER	391	9.775	0.8181818181818182
28	ARG	392	9.8	1.0			7	SER	392	9.8	0.8181818181818182
28	ARG	393	9.825	1.0			7	SER	393	9.825	0.7272727272727273
28	ARG	394	9.85	1.0			7	SER	394	9.85	0.7272727272727273
28	ARG	395	9.875	1.0			7	SER	395	9.875	0.7272727272727273
28	ARG	396	9.9	1.0			7	SER	396	9.9	0.7272727272727273
28	ARG	397	9.925	1.0			7	SER	397	9.925	0.6363636363636364
28	ARG	398	9.95	0.8181818181818182			7	SER	398	9.95	0.7272727272727273
28	ARG	399	9.975	0.9090909090909091			7	SER	399	9.975	0.8181818181818182
28	ARG	400	10	0.9090909090909091			7	SER	400	10	0.7272727272727273
28	ARG	401	10.025	0.9090909090909091			7	SER	401	10.025	0.6363636363636364
28	ARG	402	10.05	0.7272727272727273			7	SER	402	10.05	0.8181818181818182
28	ARG	403	10.075	0.7272727272727273			7	SER	403	10.075	0.7272727272727273
28	ARG	404	10.1	0.9090909090909091			7	SER	404	10.1	0.7272727272727273
28	ARG	405	10.125	0.9090909090909091			7	SER	405	10.125	0.7272727272727273
28	ARG	406	10.15	0.7272727272727273			7	SER	406	10.15	0.8181818181818182
28	ARG	407	10.175	0.9090909090909091			7	SER	407	10.175	0.7272727272727273
28	ARG	408	10.2	0.9090909090909091			7	SER	408	10.2	0.7272727272727273
28	ARG	409	10.225	0.8181818181818182			7	SER	409	10.225	0.7272727272727273
28	ARG	410	10.25	0.8181818181818182			7	SER	410	10.25	0.7272727272727273
28	ARG	411	10.275	1.0			7	SER	411	10.275	0.8181818181818182
28	ARG	412	10.3	0.9090909090909091			7	SER	412	10.3	0.7272727272727273
28	ARG	413	10.325	0.8181818181818182			7	SER	413	10.325	0.6363636363636364
28	ARG	414	10.35	0.8181818181818182			7	SER	414	10.35	0.6363636363636364
28	ARG	415	10.375	0.8181818181818182			7	SER	415	10.375	0.6363636363636364
28	ARG	416	10.4	0.7272727272727273			7	SER	416	10.4	0.6363636363636364
28	ARG	417	10.425	0.8181818181818182			7	SER	417	10.425	0.5454545454545454
28	ARG	418	10.45	0.9090909090909091			7	SER	418	10.45	0.6363636363636364
28	ARG	419	10.475	0.9090909090909091			7	SER	419	10.475	0.7272727272727273
28	ARG	420	10.5	0.9090909090909091			7	SER	420	10.5	0.6363636363636364
28	ARG	421	10.525	0.7272727272727273			7	SER	421	10.525	0.6363636363636364
28	ARG	422	10.55	0.7272727272727273			7	SER	422	10.55	0.7272727272727273
28	ARG	423	10.575	0.7272727272727273			7	SER	423	10.575	0.6363636363636364
28	ARG	424	10.6	0.7272727272727273			7	SER	424	10.6	0.6363636363636364
28	ARG	425	10.625	0.9090909090909091			7	SER	425	10.625	0.6363636363636364
28	ARG	426	10.65	0.6363636363636364			7	SER	426	10.65	0.5454545454545454
28	ARG	427	10.675	0.7272727272727273			7	SER	427	10.675	0.6363636363636364
28	ARG	428	10.7	0.8181818181818182			7	SER	428	10.7	0.7272727272727273
28	ARG	429	10.725	0.8181818181818182			7	SER	429	10.725	0.6363636363636364
28	ARG	430	10.75	0.8181818181818182			7	SER	430	10.75	0.6363636363636364
28	ARG	431	10.775	0.8181818181818182			7	SER	431	10.775	0.5454545454545454
28	ARG	432	10.8	0.8181818181818182			7	SER	432	10.8	0.5454545454545454
28	ARG	433	10.825	0.7272727272727273			7	SER	433	10.825	0.5454545454545454
28	ARG	434	10.85	0.8181818181818182			7	SER	434	10.85	0.5454545454545454
28	ARG	435	10.875	0.7272727272727273			7	SER	435	10.875	0.5454545454545454
28	ARG	436	10.9	0.7272727272727273			7	SER	436	10.9	0.5454545454545454
28	ARG	437	10.925	0.8181818181818182			7	SER	437	10.925	0.5454545454545454
28	ARG	438	10.95	0.8181818181818182			7	SER	438	10.95	0.5454545454545454
28	ARG	439	10.975	0.8181818181818182			7	SER	439	10.975	0.5454545454545454
28	ARG	440	11	0.8181818181818182			7	SER	440	11	0.6363636363636364
28	ARG	441	11.025	0.8181818181818182			7	SER	441	11.025	0.5454545454545454
28	ARG	442	11.05	0.8181818181818182			7	SER	442	11.05	0.6363636363636364
28	ARG	443	11.075	0.8181818181818182			7	SER	443	11.075	0.45454545454545453
28	ARG	444	11.1	0.9090909090909091			7	SER	444	11.1	0.45454545454545453
28	ARG	445	11.125	0.8181818181818182			7	SER	445	11.125	0.45454545454545453
28	ARG	446	11.15	0.8181818181818182			7	SER	446	11.15	0.5454545454545454
28	ARG	447	11.175	0.7272727272727273			7	SER	447	11.175	0.5454545454545454
28	ARG	448	11.2	0.8181818181818182			7	SER	448	11.2	0.7272727272727273
28	ARG	449	11.225	0.6363636363636364			7	SER	449	11.225	0.6363636363636364
28	ARG	450	11.25	0.6363636363636364			7	SER	450	11.25	0.5454545454545454
28	ARG	451	11.275	0.7272727272727273			7	SER	451	11.275	0.5454545454545454
28	ARG	452	11.3	0.6363636363636364			7	SER	452	11.3	0.5454545454545454
28	ARG	453	11.325	0.7272727272727273			7	SER	453	11.325	0.7272727272727273
28	ARG	454	11.35	0.7272727272727273			7	SER	454	11.35	0.6363636363636364
28	ARG	455	11.375	0.8181818181818182			7	SER	455	11.375	0.5454545454545454
28	ARG	456	11.4	0.9090909090909091			7	SER	456	11.4	0.45454545454545453
28	ARG	457	11.425	0.8181818181818182			7	SER	457	11.425	0.45454545454545453
28	ARG	458	11.45	0.7272727272727273			7	SER	458	11.45	0.6363636363636364
28	ARG	459	11.475	0.8181818181818182			7	SER	459	11.475	0.45454545454545453
28	ARG	460	11.5	0.7272727272727273			7	SER	460	11.5	0.45454545454545453
28	ARG	461	11.525	0.8181818181818182			7	SER	461	11.525	0.5454545454545454
28	ARG	462	11.55	0.8181818181818182			7	SER	462	11.55	0.5454545454545454
28	ARG	463	11.575	0.8181818181818182			7	SER	463	11.575	0.6363636363636364
28	ARG	464	11.6	0.8181818181818182			7	SER	464	11.6	0.6363636363636364
28	ARG	465	11.625	0.8181818181818182			7	SER	465	11.625	0.5454545454545454
28	ARG	466	11.65	0.8181818181818182			7	SER	466	11.65	0.6363636363636364
28	ARG	467	11.675	0.8181818181818182			7	SER	467	11.675	0.6363636363636364
28	ARG	468	11.7	0.8181818181818182			7	SER	468	11.7	0.5454545454545454
28	ARG	469	11.725	0.8181818181818182			7	SER	469	11.725	0.6363636363636364
28	ARG	470	11.75	0.7272727272727273			7	SER	470	11.75	0.5454545454545454
28	ARG	471	11.775	0.8181818181818182			7	SER	471	11.775	0.5454545454545454
28	ARG	472	11.8	0.8181818181818182			7	SER	472	11.8	0.5454545454545454
28	ARG	473	11.825	0.7272727272727273			7	SER	473	11.825	0.5454545454545454
28	ARG	474	11.85	0.8181818181818182			7	SER	474	11.85	0.5454545454545454
28	ARG	475	11.875	0.7272727272727273			7	SER	475	11.875	0.5454545454545454
28	ARG	476	11.9	0.8181818181818182			7	SER	476	11.9	0.6363636363636364
28	ARG	477	11.925	0.8181818181818182			7	SER	477	11.925	0.6363636363636364
28	ARG	478	11.95	0.7272727272727273			7	SER	478	11.95	0.7272727272727273
28	ARG	479	11.975	0.8181818181818182			7	SER	479	11.975	0.7272727272727273
28	ARG	480	12	0.8181818181818182			7	SER	480	12	0.7272727272727273
28	ARG	481	12.025	0.7272727272727273			7	SER	481	12.025	0.7272727272727273
28	ARG	482	12.05	0.9090909090909091			7	SER	482	12.05	0.7272727272727273
28	ARG	483	12.075	0.6363636363636364			7	SER	483	12.075	0.7272727272727273
28	ARG	484	12.1	0.8181818181818182			7	SER	484	12.1	0.6363636363636364
28	ARG	485	12.125	0.7272727272727273			7	SER	485	12.125	0.5454545454545454
28	ARG	486	12.15	0.9090909090909091			7	SER	486	12.15	0.5454545454545454
28	ARG	487	12.175	0.8181818181818182			7	SER	487	12.175	0.5454545454545454
28	ARG	488	12.2	0.6363636363636364			7	SER	488	12.2	0.5454545454545454
28	ARG	489	12.225	0.6363636363636364			7	SER	489	12.225	0.5454545454545454
28	ARG	490	12.25	0.5454545454545454			7	SER	490	12.25	0.5454545454545454
28	ARG	491	12.275	0.6363636363636364			7	SER	491	12.275	0.7272727272727273
28	ARG	492	12.3	0.5454545454545454			7	SER	492	12.3	0.6363636363636364
28	ARG	493	12.325	0.8181818181818182			7	SER	493	12.325	0.5454545454545454
28	ARG	494	12.35	0.7272727272727273			7	SER	494	12.35	0.6363636363636364
28	ARG	495	12.375	0.6363636363636364			7	SER	495	12.375	0.5454545454545454
28	ARG	496	12.4	0.7272727272727273			7	SER	496	12.4	0.7272727272727273
28	ARG	497	12.425	0.6363636363636364			7	SER	497	12.425	0.7272727272727273
28	ARG	498	12.45	0.6363636363636364			7	SER	498	12.45	0.7272727272727273
28	ARG	499	12.475	0.7272727272727273			7	SER	499	12.475	0.7272727272727273
28	ARG	500	12.5	0.8181818181818182			7	SER	500	12.5	0.6363636363636364
28	ARG	501	12.525	0.8181818181818182			7	SER	501	12.525	0.6363636363636364
28	ARG	502	12.55	0.7272727272727273			7	SER	502	12.55	0.7272727272727273
28	ARG	503	12.575	0.7272727272727273			7	SER	503	12.575	0.6363636363636364
28	ARG	504	12.6	0.8181818181818182			7	SER	504	12.6	0.7272727272727273
28	ARG	505	12.625	0.7272727272727273			7	SER	505	12.625	0.7272727272727273
28	ARG	506	12.65	0.7272727272727273			7	SER	506	12.65	0.7272727272727273
28	ARG	507	12.675	0.7272727272727273			7	SER	507	12.675	0.7272727272727273
28	ARG	508	12.7	0.8181818181818182			7	SER	508	12.7	0.7272727272727273
28	ARG	509	12.725	0.8181818181818182			7	SER	509	12.725	0.7272727272727273
28	ARG	510	12.75	0.8181818181818182			7	SER	510	12.75	0.6363636363636364
28	ARG	511	12.775	0.8181818181818182			7	SER	511	12.775	0.6363636363636364
28	ARG	512	12.8	0.8181818181818182			7	SER	512	12.8	0.6363636363636364
28	ARG	513	12.825	0.7272727272727273			7	SER	513	12.825	0.6363636363636364
28	ARG	514	12.85	0.7272727272727273			7	SER	514	12.85	0.6363636363636364
28	ARG	515	12.875	0.7272727272727273			7	SER	515	12.875	0.6363636363636364
28	ARG	516	12.9	0.6363636363636364			7	SER	516	12.9	0.7272727272727273
28	ARG	517	12.925	0.7272727272727273			7	SER	517	12.925	0.6363636363636364
28	ARG	518	12.95	0.7272727272727273			7	SER	518	12.95	0.7272727272727273
28	ARG	519	12.975	0.7272727272727273			7	SER	519	12.975	0.7272727272727273
28	ARG	520	13	0.6363636363636364			7	SER	520	13	0.5454545454545454
28	ARG	521	13.025	0.6363636363636364			7	SER	521	13.025	0.5454545454545454
28	ARG	522	13.05	0.8181818181818182			7	SER	522	13.05	0.6363636363636364
28	ARG	523	13.075	0.8181818181818182			7	SER	523	13.075	0.6363636363636364
28	ARG	524	13.1	0.7272727272727273			7	SER	524	13.1	0.6363636363636364
28	ARG	525	13.125	0.6363636363636364			7	SER	525	13.125	0.6363636363636364
28	ARG	526	13.15	0.7272727272727273			7	SER	526	13.15	0.6363636363636364
28	ARG	527	13.175	0.7272727272727273			7	SER	527	13.175	0.6363636363636364
28	ARG	528	13.2	0.7272727272727273			7	SER	528	13.2	0.6363636363636364
28	ARG	529	13.225	0.6363636363636364			7	SER	529	13.225	0.6363636363636364
28	ARG	530	13.25	0.6363636363636364			7	SER	530	13.25	0.6363636363636364
28	ARG	531	13.275	0.6363636363636364			7	SER	531	13.275	0.6363636363636364
28	ARG	532	13.3	0.7272727272727273			7	SER	532	13.3	0.6363636363636364
28	ARG	533	13.325	0.5454545454545454			7	SER	533	13.325	0.6363636363636364
28	ARG	534	13.35	0.5454545454545454			7	SER	534	13.35	0.6363636363636364
28	ARG	535	13.375	0.6363636363636364			7	SER	535	13.375	0.6363636363636364
28	ARG	536	13.4	0.45454545454545453			7	SER	536	13.4	0.6363636363636364
28	ARG	537	13.425	0.7272727272727273			7	SER	537	13.425	0.6363636363636364
28	ARG	538	13.45	0.7272727272727273			7	SER	538	13.45	0.6363636363636364
28	ARG	539	13.475	0.8181818181818182			7	SER	539	13.475	0.7272727272727273
28	ARG	540	13.5	0.5454545454545454			7	SER	540	13.5	0.6363636363636364
28	ARG	541	13.525	0.7272727272727273			7	SER	541	13.525	0.7272727272727273
28	ARG	542	13.55	0.7272727272727273			7	SER	542	13.55	0.6363636363636364
28	ARG	543	13.575	0.6363636363636364			7	SER	543	13.575	0.6363636363636364
28	ARG	544	13.6	0.7272727272727273			7	SER	544	13.6	0.6363636363636364
28	ARG	545	13.625	0.9090909090909091			7	SER	545	13.625	0.6363636363636364
28	ARG	546	13.65	0.8181818181818182			7	SER	546	13.65	0.6363636363636364
28	ARG	547	13.675	0.7272727272727273			7	SER	547	13.675	0.7272727272727273
28	ARG	548	13.7	0.7272727272727273			7	SER	548	13.7	0.8181818181818182
28	ARG	549	13.725	0.7272727272727273			7	SER	549	13.725	0.7272727272727273
28	ARG	550	13.75	0.8181818181818182			7	SER	550	13.75	0.7272727272727273
28	ARG	551	13.775	0.7272727272727273			7	SER	551	13.775	0.8181818181818182
28	ARG	552	13.8	0.7272727272727273			7	SER	552	13.8	0.7272727272727273
28	ARG	553	13.825	0.5454545454545454			7	SER	553	13.825	0.7272727272727273
28	ARG	554	13.85	0.7272727272727273			7	SER	554	13.85	0.6363636363636364
28	ARG	555	13.875	0.6363636363636364			7	SER	555	13.875	0.5454545454545454
28	ARG	556	13.9	0.6363636363636364			7	SER	556	13.9	0.5454545454545454
28	ARG	557	13.925	0.5454545454545454			7	SER	557	13.925	0.5454545454545454
28	ARG	558	13.95	0.7272727272727273			7	SER	558	13.95	0.5454545454545454
28	ARG	559	13.975	0.6363636363636364			7	SER	559	13.975	0.5454545454545454
28	ARG	560	14	0.5454545454545454			7	SER	560	14	0.5454545454545454
28	ARG	561	14.025	0.5454545454545454			7	SER	561	14.025	0.5454545454545454
28	ARG	562	14.05	0.45454545454545453			7	SER	562	14.05	0.5454545454545454
28	ARG	563	14.075	0.5454545454545454			7	SER	563	14.075	0.5454545454545454
28	ARG	564	14.1	0.7272727272727273			7	SER	564	14.1	0.5454545454545454
28	ARG	565	14.125	0.6363636363636364			7	SER	565	14.125	0.5454545454545454
28	ARG	566	14.15	0.7272727272727273			7	SER	566	14.15	0.5454545454545454
28	ARG	567	14.175	0.7272727272727273			7	SER	567	14.175	0.5454545454545454
28	ARG	568	14.2	0.45454545454545453			7	SER	568	14.2	0.5454545454545454
28	ARG	569	14.225	0.45454545454545453			7	SER	569	14.225	0.5454545454545454
28	ARG	570	14.25	0.6363636363636364			7	SER	570	14.25	0.5454545454545454
28	ARG	571	14.275	0.8181818181818182			7	SER	571	14.275	0.6363636363636364
28	ARG	572	14.3	0.5454545454545454			7	SER	572	14.3	0.6363636363636364
28	ARG	573	14.325	0.6363636363636364			7	SER	573	14.325	0.6363636363636364
28	ARG	574	14.35	0.6363636363636364			7	SER	574	14.35	0.7272727272727273
28	ARG	575	14.375	0.7272727272727273			7	SER	575	14.375	0.7272727272727273
28	ARG	576	14.4	0.7272727272727273			7	SER	576	14.4	0.8181818181818182
28	ARG	577	14.425	0.6363636363636364			7	SER	577	14.425	0.8181818181818182
28	ARG	578	14.45	0.8181818181818182			7	SER	578	14.45	0.7272727272727273
28	ARG	579	14.475	0.8181818181818182			7	SER	579	14.475	0.8181818181818182
28	ARG	580	14.5	0.7272727272727273			7	SER	580	14.5	0.7272727272727273
28	ARG	581	14.525	0.7272727272727273			7	SER	581	14.525	0.8181818181818182
28	ARG	582	14.55	0.8181818181818182			7	SER	582	14.55	0.8181818181818182
28	ARG	583	14.575	0.7272727272727273			7	SER	583	14.575	0.8181818181818182
28	ARG	584	14.6	0.8181818181818182			7	SER	584	14.6	0.9090909090909091
28	ARG	585	14.625	0.8181818181818182			7	SER	585	14.625	0.9090909090909091
28	ARG	586	14.65	0.8181818181818182			7	SER	586	14.65	0.8181818181818182
28	ARG	587	14.675	0.8181818181818182			7	SER	587	14.675	0.8181818181818182
28	ARG	588	14.7	0.8181818181818182			7	SER	588	14.7	0.9090909090909091
28	ARG	589	14.725	0.8181818181818182			7	SER	589	14.725	0.8181818181818182
28	ARG	590	14.75	0.8181818181818182			7	SER	590	14.75	0.8181818181818182
28	ARG	591	14.775	0.8181818181818182			7	SER	591	14.775	0.9090909090909091
28	ARG	592	14.8	0.8181818181818182			7	SER	592	14.8	0.9090909090909091
28	ARG	593	14.825	0.8181818181818182			7	SER	593	14.825	0.7272727272727273
28	ARG	594	14.85	0.8181818181818182			7	SER	594	14.85	0.9090909090909091
28	ARG	595	14.875	0.8181818181818182			7	SER	595	14.875	0.8181818181818182
28	ARG	596	14.9	0.8181818181818182			7	SER	596	14.9	0.9090909090909091
28	ARG	597	14.925	0.8181818181818182			7	SER	597	14.925	0.7272727272727273
28	ARG	598	14.95	0.8181818181818182			7	SER	598	14.95	0.9090909090909091
28	ARG	599	14.975	0.8181818181818182			7	SER	599	14.975	0.9090909090909091
28	ARG	600	15	0.8181818181818182			7	SER	600	15	0.8181818181818182
28	ARG	601	15.025	0.8181818181818182			7	SER	601	15.025	0.7272727272727273
28	ARG	602	15.05	0.7272727272727273			7	SER	602	15.05	0.9090909090909091
28	ARG	603	15.075	0.9090909090909091			7	SER	603	15.075	0.8181818181818182
28	ARG	604	15.1	0.9090909090909091			7	SER	604	15.1	0.8181818181818182
28	ARG	605	15.125	0.9090909090909091			7	SER	605	15.125	0.8181818181818182
28	ARG	606	15.15	0.9090909090909091			7	SER	606	15.15	0.8181818181818182
28	ARG	607	15.175	0.9090909090909091			7	SER	607	15.175	0.8181818181818182
28	ARG	608	15.2	0.7272727272727273			7	SER	608	15.2	0.8181818181818182
28	ARG	609	15.225	0.8181818181818182			7	SER	609	15.225	0.8181818181818182
28	ARG	610	15.25	0.9090909090909091			7	SER	610	15.25	0.6363636363636364
28	ARG	611	15.275	0.9090909090909091			7	SER	611	15.275	0.6363636363636364
28	ARG	612	15.3	0.7272727272727273			7	SER	612	15.3	0.6363636363636364
28	ARG	613	15.325	0.8181818181818182			7	SER	613	15.325	0.6363636363636364
28	ARG	614	15.35	0.8181818181818182			7	SER	614	15.35	0.7272727272727273
28	ARG	615	15.375	0.7272727272727273			7	SER	615	15.375	0.7272727272727273
28	ARG	616	15.4	0.8181818181818182			7	SER	616	15.4	0.7272727272727273
28	ARG	617	15.425	0.8181818181818182			7	SER	617	15.425	0.7272727272727273
28	ARG	618	15.45	0.9090909090909091			7	SER	618	15.45	0.7272727272727273
28	ARG	619	15.475	0.8181818181818182			7	SER	619	15.475	0.8181818181818182
28	ARG	620	15.5	0.8181818181818182			7	SER	620	15.5	0.6363636363636364
28	ARG	621	15.525	0.9090909090909091			7	SER	621	15.525	0.7272727272727273
28	ARG	622	15.55	0.7272727272727273			7	SER	622	15.55	0.6363636363636364
28	ARG	623	15.575	0.7272727272727273			7	SER	623	15.575	0.7272727272727273
28	ARG	624	15.6	0.6363636363636364			7	SER	624	15.6	0.8181818181818182
28	ARG	625	15.625	0.6363636363636364			7	SER	625	15.625	0.8181818181818182
28	ARG	626	15.65	0.7272727272727273			7	SER	626	15.65	0.8181818181818182
28	ARG	627	15.675	0.7272727272727273			7	SER	627	15.675	0.7272727272727273
28	ARG	628	15.7	0.6363636363636364			7	SER	628	15.7	0.7272727272727273
28	ARG	629	15.725	0.6363636363636364			7	SER	629	15.725	0.7272727272727273
28	ARG	630	15.75	0.6363636363636364			7	SER	630	15.75	0.7272727272727273
28	ARG	631	15.775	0.7272727272727273			7	SER	631	15.775	0.8181818181818182
28	ARG	632	15.8	0.7272727272727273			7	SER	632	15.8	0.8181818181818182
28	ARG	633	15.825	0.7272727272727273			7	SER	633	15.825	0.8181818181818182
28	ARG	634	15.85	0.7272727272727273			7	SER	634	15.85	0.8181818181818182
28	ARG	635	15.875	0.6363636363636364			7	SER	635	15.875	0.8181818181818182
28	ARG	636	15.9	0.8181818181818182			7	SER	636	15.9	0.6363636363636364
28	ARG	637	15.925	0.9090909090909091			7	SER	637	15.925	0.7272727272727273
28	ARG	638	15.95	0.8181818181818182			7	SER	638	15.95	0.7272727272727273
28	ARG	639	15.975	0.8181818181818182			7	SER	639	15.975	0.7272727272727273
28	ARG	640	16	0.7272727272727273			7	SER	640	16	0.7272727272727273
28	ARG	641	16.025	0.8181818181818182			7	SER	641	16.025	0.8181818181818182
28	ARG	642	16.05	0.7272727272727273			7	SER	642	16.05	0.6363636363636364
28	ARG	643	16.075	0.7272727272727273			7	SER	643	16.075	0.5454545454545454
28	ARG	644	16.1	0.8181818181818182			7	SER	644	16.1	0.6363636363636364
28	ARG	645	16.125	0.7272727272727273			7	SER	645	16.125	0.7272727272727273
28	ARG	646	16.15	0.7272727272727273			7	SER	646	16.15	0.7272727272727273
28	ARG	647	16.175	0.6363636363636364			7	SER	647	16.175	0.8181818181818182
28	ARG	648	16.2	0.7272727272727273			7	SER	648	16.2	0.8181818181818182
28	ARG	649	16.225	0.6363636363636364			7	SER	649	16.225	0.8181818181818182
28	ARG	650	16.25	0.6363636363636364			7	SER	650	16.25	0.6363636363636364
28	ARG	651	16.275	0.7272727272727273			7	SER	651	16.275	0.7272727272727273
28	ARG	652	16.3	0.7272727272727273			7	SER	652	16.3	0.6363636363636364
28	ARG	653	16.325	0.7272727272727273			7	SER	653	16.325	0.6363636363636364
28	ARG	654	16.35	0.7272727272727273			7	SER	654	16.35	0.6363636363636364
28	ARG	655	16.375	0.8181818181818182			7	SER	655	16.375	0.7272727272727273
28	ARG	656	16.4	0.7272727272727273			7	SER	656	16.4	0.7272727272727273
28	ARG	657	16.425	0.6363636363636364			7	SER	657	16.425	0.7272727272727273
28	ARG	658	16.45	0.6363636363636364			7	SER	658	16.45	0.8181818181818182
28	ARG	659	16.475	0.8181818181818182			7	SER	659	16.475	0.7272727272727273
28	ARG	660	16.5	0.8181818181818182			7	SER	660	16.5	0.7272727272727273
28	ARG	661	16.525	0.9090909090909091			7	SER	661	16.525	0.7272727272727273
28	ARG	662	16.55	0.6363636363636364			7	SER	662	16.55	0.7272727272727273
28	ARG	663	16.575	0.9090909090909091			7	SER	663	16.575	0.6363636363636364
28	ARG	664	16.6	0.9090909090909091			7	SER	664	16.6	0.6363636363636364
28	ARG	665	16.625	0.8181818181818182			7	SER	665	16.625	0.6363636363636364
28	ARG	666	16.65	0.6363636363636364			7	SER	666	16.65	0.7272727272727273
28	ARG	667	16.675	0.7272727272727273			7	SER	667	16.675	0.7272727272727273
28	ARG	668	16.7	0.7272727272727273			7	SER	668	16.7	0.6363636363636364
28	ARG	669	16.725	0.7272727272727273			7	SER	669	16.725	0.6363636363636364
28	ARG	670	16.75	0.7272727272727273			7	SER	670	16.75	0.6363636363636364
28	ARG	671	16.775	0.7272727272727273			7	SER	671	16.775	0.6363636363636364
28	ARG	672	16.8	0.7272727272727273			7	SER	672	16.8	0.6363636363636364
28	ARG	673	16.825	0.7272727272727273			7	SER	673	16.825	0.7272727272727273
28	ARG	674	16.85	0.6363636363636364			7	SER	674	16.85	0.7272727272727273
28	ARG	675	16.875	0.7272727272727273			7	SER	675	16.875	0.7272727272727273
28	ARG	676	16.9	0.7272727272727273			7	SER	676	16.9	0.7272727272727273
28	ARG	677	16.925	0.6363636363636364			7	SER	677	16.925	0.8181818181818182
28	ARG	678	16.95	0.7272727272727273			7	SER	678	16.95	0.7272727272727273
28	ARG	679	16.975	0.7272727272727273			7	SER	679	16.975	0.8181818181818182
28	ARG	680	17	0.7272727272727273			7	SER	680	17	0.7272727272727273
28	ARG	681	17.025	0.7272727272727273			7	SER	681	17.025	0.7272727272727273
28	ARG	682	17.05	0.6363636363636364			7	SER	682	17.05	0.7272727272727273
28	ARG	683	17.075	0.6363636363636364			7	SER	683	17.075	0.7272727272727273
28	ARG	684	17.1	0.7272727272727273			7	SER	684	17.1	0.7272727272727273
28	ARG	685	17.125	0.7272727272727273			7	SER	685	17.125	0.6363636363636364
28	ARG	686	17.15	0.7272727272727273			7	SER	686	17.15	0.6363636363636364
28	ARG	687	17.175	0.7272727272727273			7	SER	687	17.175	0.6363636363636364
28	ARG	688	17.2	0.8181818181818182			7	SER	688	17.2	0.6363636363636364
28	ARG	689	17.225	0.8181818181818182			7	SER	689	17.225	0.6363636363636364
28	ARG	690	17.25	0.6363636363636364			7	SER	690	17.25	0.6363636363636364
28	ARG	691	17.275	0.7272727272727273			7	SER	691	17.275	0.6363636363636364
28	ARG	692	17.3	0.6363636363636364			7	SER	692	17.3	0.6363636363636364
28	ARG	693	17.325	0.5454545454545454			7	SER	693	17.325	0.6363636363636364
28	ARG	694	17.35	0.5454545454545454			7	SER	694	17.35	0.6363636363636364
28	ARG	695	17.375	0.6363636363636364			7	SER	695	17.375	0.6363636363636364
28	ARG	696	17.4	0.6363636363636364			7	SER	696	17.4	0.5454545454545454
28	ARG	697	17.425	0.6363636363636364			7	SER	697	17.425	0.5454545454545454
28	ARG	698	17.45	0.6363636363636364			7	SER	698	17.45	0.6363636363636364
28	ARG	699	17.475	0.7272727272727273			7	SER	699	17.475	0.6363636363636364
28	ARG	700	17.5	0.6363636363636364			7	SER	700	17.5	0.8181818181818182
28	ARG	701	17.525	0.7272727272727273			7	SER	701	17.525	0.6363636363636364
28	ARG	702	17.55	0.7272727272727273			7	SER	702	17.55	0.6363636363636364
28	ARG	703	17.575	0.8181818181818182			7	SER	703	17.575	0.8181818181818182
28	ARG	704	17.6	0.8181818181818182			7	SER	704	17.6	0.8181818181818182
28	ARG	705	17.625	0.7272727272727273			7	SER	705	17.625	0.8181818181818182
28	ARG	706	17.65	0.6363636363636364			7	SER	706	17.65	0.7272727272727273
28	ARG	707	17.675	0.7272727272727273			7	SER	707	17.675	0.6363636363636364
28	ARG	708	17.7	0.7272727272727273			7	SER	708	17.7	0.7272727272727273
28	ARG	709	17.725	0.8181818181818182			7	SER	709	17.725	0.6363636363636364
28	ARG	710	17.75	0.6363636363636364			7	SER	710	17.75	0.6363636363636364
28	ARG	711	17.775	0.7272727272727273			7	SER	711	17.775	0.7272727272727273
28	ARG	712	17.8	0.7272727272727273			7	SER	712	17.8	0.7272727272727273
28	ARG	713	17.825	0.6363636363636364			7	SER	713	17.825	0.7272727272727273
28	ARG	714	17.85	0.7272727272727273			7	SER	714	17.85	0.6363636363636364
28	ARG	715	17.875	0.7272727272727273			7	SER	715	17.875	0.7272727272727273
28	ARG	716	17.9	0.7272727272727273			7	SER	716	17.9	0.7272727272727273
28	ARG	717	17.925	0.7272727272727273			7	SER	717	17.925	0.8181818181818182
28	ARG	718	17.95	0.7272727272727273			7	SER	718	17.95	0.6363636363636364
28	ARG	719	17.975	0.6363636363636364			7	SER	719	17.975	0.6363636363636364
28	ARG	720	18	0.7272727272727273			7	SER	720	18	0.7272727272727273
28	ARG	721	18.025	0.7272727272727273			7	SER	721	18.025	0.6363636363636364
28	ARG	722	18.05	0.7272727272727273			7	SER	722	18.05	0.6363636363636364
28	ARG	723	18.075	0.7272727272727273			7	SER	723	18.075	0.6363636363636364
28	ARG	724	18.1	0.7272727272727273			7	SER	724	18.1	0.6363636363636364
28	ARG	725	18.125	0.7272727272727273			7	SER	725	18.125	0.6363636363636364
28	ARG	726	18.15	0.7272727272727273			7	SER	726	18.15	0.6363636363636364
28	ARG	727	18.175	0.7272727272727273			7	SER	727	18.175	0.7272727272727273
28	ARG	728	18.2	0.7272727272727273			7	SER	728	18.2	0.6363636363636364
28	ARG	729	18.225	0.7272727272727273			7	SER	729	18.225	0.7272727272727273
28	ARG	730	18.25	0.7272727272727273			7	SER	730	18.25	0.7272727272727273
28	ARG	731	18.275	0.7272727272727273			7	SER	731	18.275	0.7272727272727273
28	ARG	732	18.3	0.7272727272727273			7	SER	732	18.3	0.7272727272727273
28	ARG	733	18.325	0.7272727272727273			7	SER	733	18.325	0.8181818181818182
28	ARG	734	18.35	0.7272727272727273			7	SER	734	18.35	0.8181818181818182
28	ARG	735	18.375	0.6363636363636364			7	SER	735	18.375	0.7272727272727273
28	ARG	736	18.4	0.5454545454545454			7	SER	736	18.4	0.7272727272727273
28	ARG	737	18.425	0.6363636363636364			7	SER	737	18.425	0.7272727272727273
28	ARG	738	18.45	0.45454545454545453			7	SER	738	18.45	0.7272727272727273
28	ARG	739	18.475	0.7272727272727273			7	SER	739	18.475	0.7272727272727273
28	ARG	740	18.5	0.7272727272727273			7	SER	740	18.5	0.7272727272727273
28	ARG	741	18.525	0.5454545454545454			7	SER	741	18.525	0.7272727272727273
28	ARG	742	18.55	0.6363636363636364			7	SER	742	18.55	0.7272727272727273
28	ARG	743	18.575	0.6363636363636364			7	SER	743	18.575	0.7272727272727273
28	ARG	744	18.6	0.6363636363636364			7	SER	744	18.6	0.7272727272727273
28	ARG	745	18.625	0.7272727272727273			7	SER	745	18.625	0.6363636363636364
28	ARG	746	18.65	0.6363636363636364			7	SER	746	18.65	0.6363636363636364
28	ARG	747	18.675	0.5454545454545454			7	SER	747	18.675	0.6363636363636364
28	ARG	748	18.7	0.6363636363636364			7	SER	748	18.7	0.6363636363636364
28	ARG	749	18.725	0.6363636363636364			7	SER	749	18.725	0.6363636363636364
28	ARG	750	18.75	0.6363636363636364			7	SER	750	18.75	0.6363636363636364
28	ARG	751	18.775	0.7272727272727273			7	SER	751	18.775	0.6363636363636364
28	ARG	752	18.8	0.7272727272727273			7	SER	752	18.8	0.6363636363636364
28	ARG	753	18.825	0.45454545454545453			7	SER	753	18.825	0.6363636363636364
28	ARG	754	18.85	0.6363636363636364			7	SER	754	18.85	0.6363636363636364
28	ARG	755	18.875	0.36363636363636365			7	SER	755	18.875	0.7272727272727273
28	ARG	756	18.9	0.5454545454545454			7	SER	756	18.9	0.7272727272727273
28	ARG	757	18.925	0.6363636363636364			7	SER	757	18.925	0.7272727272727273
28	ARG	758	18.95	0.5454545454545454			7	SER	758	18.95	0.8181818181818182
28	ARG	759	18.975	0.6363636363636364			7	SER	759	18.975	0.7272727272727273
28	ARG	760	19	0.5454545454545454			7	SER	760	19	0.8181818181818182
28	ARG	761	19.025	0.45454545454545453			7	SER	761	19.025	0.7272727272727273
28	ARG	762	19.05	0.5454545454545454			7	SER	762	19.05	0.8181818181818182
28	ARG	763	19.075	0.5454545454545454			7	SER	763	19.075	0.8181818181818182
28	ARG	764	19.1	0.6363636363636364			7	SER	764	19.1	0.7272727272727273
28	ARG	765	19.125	0.5454545454545454			7	SER	765	19.125	0.8181818181818182
28	ARG	766	19.15	0.6363636363636364			7	SER	766	19.15	0.6363636363636364
28	ARG	767	19.175	0.7272727272727273			7	SER	767	19.175	0.7272727272727273
28	ARG	768	19.2	0.6363636363636364			7	SER	768	19.2	0.6363636363636364
28	ARG	769	19.225	0.6363636363636364			7	SER	769	19.225	0.8181818181818182
28	ARG	770	19.25	0.7272727272727273			7	SER	770	19.25	0.8181818181818182
28	ARG	771	19.275	0.6363636363636364			7	SER	771	19.275	0.7272727272727273
28	ARG	772	19.3	0.5454545454545454			7	SER	772	19.3	0.7272727272727273
28	ARG	773	19.325	0.5454545454545454			7	SER	773	19.325	0.8181818181818182
28	ARG	774	19.35	0.6363636363636364			7	SER	774	19.35	0.7272727272727273
28	ARG	775	19.375	0.6363636363636364			7	SER	775	19.375	0.8181818181818182
28	ARG	776	19.4	0.6363636363636364			7	SER	776	19.4	0.8181818181818182
28	ARG	777	19.425	0.6363636363636364			7	SER	777	19.425	0.8181818181818182
28	ARG	778	19.45	0.6363636363636364			7	SER	778	19.45	0.6363636363636364
28	ARG	779	19.475	0.7272727272727273			7	SER	779	19.475	0.6363636363636364
28	ARG	780	19.5	0.6363636363636364			7	SER	780	19.5	0.7272727272727273
28	ARG	781	19.525	0.6363636363636364			7	SER	781	19.525	0.7272727272727273
28	ARG	782	19.55	0.7272727272727273			7	SER	782	19.55	0.7272727272727273
28	ARG	783	19.575	0.6363636363636364			7	SER	783	19.575	0.6363636363636364
28	ARG	784	19.6	0.7272727272727273			7	SER	784	19.6	0.7272727272727273
28	ARG	785	19.625	0.7272727272727273			7	SER	785	19.625	0.7272727272727273
28	ARG	786	19.65	0.7272727272727273			7	SER	786	19.65	0.7272727272727273
28	ARG	787	19.675	0.7272727272727273			7	SER	787	19.675	0.7272727272727273
28	ARG	788	19.7	0.7272727272727273			7	SER	788	19.7	0.7272727272727273
28	ARG	789	19.725	0.8181818181818182			7	SER	789	19.725	0.7272727272727273
28	ARG	790	19.75	0.7272727272727273			7	SER	790	19.75	0.8181818181818182
28	ARG	791	19.775	0.5454545454545454			7	SER	791	19.775	0.8181818181818182
28	ARG	792	19.8	0.7272727272727273			7	SER	792	19.8	0.7272727272727273
28	ARG	793	19.825	0.7272727272727273			7	SER	793	19.825	0.7272727272727273
28	ARG	794	19.85	0.7272727272727273			7	SER	794	19.85	0.6363636363636364
28	ARG	795	19.875	0.7272727272727273			7	SER	795	19.875	0.6363636363636364
28	ARG	796	19.9	0.6363636363636364			7	SER	796	19.9	0.7272727272727273
28	ARG	797	19.925	0.7272727272727273			7	SER	797	19.925	0.8181818181818182
28	ARG	798	19.95	0.6363636363636364			7	SER	798	19.95	0.6363636363636364
28	ARG	799	19.975	0.6363636363636364			7	SER	799	19.975	0.7272727272727273
28	ARG	800	20	0.6363636363636364			7	SER	800	20	0.6363636363636364
28	ARG	801	20.025	0.7272727272727273			7	SER	801	20.025	0.6363636363636364
28	ARG	802	20.05	0.5454545454545454			7	SER	802	20.05	0.7272727272727273
28	ARG	803	20.075	0.6363636363636364			7	SER	803	20.075	0.6363636363636364
28	ARG	804	20.1	0.5454545454545454			7	SER	804	20.1	0.7272727272727273
28	ARG	805	20.125	0.36363636363636365			7	SER	805	20.125	0.6363636363636364
28	ARG	806	20.15	0.7272727272727273			7	SER	806	20.15	0.7272727272727273
28	ARG	807	20.175	0.6363636363636364			7	SER	807	20.175	0.7272727272727273
28	ARG	808	20.2	0.6363636363636364			7	SER	808	20.2	0.7272727272727273
28	ARG	809	20.225	0.5454545454545454			7	SER	809	20.225	0.7272727272727273
28	ARG	810	20.25	0.7272727272727273			7	SER	810	20.25	0.6363636363636364
28	ARG	811	20.275	0.6363636363636364			7	SER	811	20.275	0.6363636363636364
28	ARG	812	20.3	0.8181818181818182			7	SER	812	20.3	0.7272727272727273
28	ARG	813	20.325	0.7272727272727273			7	SER	813	20.325	0.7272727272727273
28	ARG	814	20.35	0.7272727272727273			7	SER	814	20.35	0.6363636363636364
28	ARG	815	20.375	0.5454545454545454			7	SER	815	20.375	0.5454545454545454
28	ARG	816	20.4	0.5454545454545454			7	SER	816	20.4	0.5454545454545454
28	ARG	817	20.425	0.7272727272727273			7	SER	817	20.425	0.6363636363636364
28	ARG	818	20.45	0.6363636363636364			7	SER	818	20.45	0.6363636363636364
28	ARG	819	20.475	0.7272727272727273			7	SER	819	20.475	0.7272727272727273
28	ARG	820	20.5	0.7272727272727273			7	SER	820	20.5	0.7272727272727273
28	ARG	821	20.525	0.6363636363636364			7	SER	821	20.525	0.7272727272727273
28	ARG	822	20.55	0.6363636363636364			7	SER	822	20.55	0.7272727272727273
28	ARG	823	20.575	0.6363636363636364			7	SER	823	20.575	0.8181818181818182
28	ARG	824	20.6	0.6363636363636364			7	SER	824	20.6	0.8181818181818182
28	ARG	825	20.625	0.6363636363636364			7	SER	825	20.625	0.7272727272727273
28	ARG	826	20.65	0.5454545454545454			7	SER	826	20.65	0.8181818181818182
28	ARG	827	20.675	0.8181818181818182			7	SER	827	20.675	0.6363636363636364
28	ARG	828	20.7	0.6363636363636364			7	SER	828	20.7	0.7272727272727273
28	ARG	829	20.725	0.6363636363636364			7	SER	829	20.725	0.7272727272727273
28	ARG	830	20.75	0.7272727272727273			7	SER	830	20.75	0.7272727272727273
28	ARG	831	20.775	0.8181818181818182			7	SER	831	20.775	0.7272727272727273
28	ARG	832	20.8	0.6363636363636364			7	SER	832	20.8	0.7272727272727273
28	ARG	833	20.825	0.6363636363636364			7	SER	833	20.825	0.7272727272727273
28	ARG	834	20.85	0.7272727272727273			7	SER	834	20.85	0.8181818181818182
28	ARG	835	20.875	0.6363636363636364			7	SER	835	20.875	0.7272727272727273
28	ARG	836	20.9	0.7272727272727273			7	SER	836	20.9	0.8181818181818182
28	ARG	837	20.925	0.6363636363636364			7	SER	837	20.925	0.7272727272727273
28	ARG	838	20.95	0.7272727272727273			7	SER	838	20.95	0.7272727272727273
28	ARG	839	20.975	0.6363636363636364			7	SER	839	20.975	0.6363636363636364
28	ARG	840	21	0.6363636363636364			7	SER	840	21	0.7272727272727273
28	ARG	841	21.025	0.5454545454545454			7	SER	841	21.025	0.8181818181818182
28	ARG	842	21.05	0.45454545454545453			7	SER	842	21.05	0.8181818181818182
28	ARG	843	21.075	0.36363636363636365			7	SER	843	21.075	0.7272727272727273
28	ARG	844	21.1	0.45454545454545453			7	SER	844	21.1	0.7272727272727273
28	ARG	845	21.125	0.5454545454545454			7	SER	845	21.125	0.7272727272727273
28	ARG	846	21.15	0.6363636363636364			7	SER	846	21.15	0.7272727272727273
28	ARG	847	21.175	0.6363636363636364			7	SER	847	21.175	0.7272727272727273
28	ARG	848	21.2	0.6363636363636364			7	SER	848	21.2	0.7272727272727273
28	ARG	849	21.225	0.7272727272727273			7	SER	849	21.225	0.8181818181818182
28	ARG	850	21.25	0.6363636363636364			7	SER	850	21.25	0.8181818181818182
28	ARG	851	21.275	0.7272727272727273			7	SER	851	21.275	0.8181818181818182
28	ARG	852	21.3	0.7272727272727273			7	SER	852	21.3	0.8181818181818182
28	ARG	853	21.325	0.45454545454545453			7	SER	853	21.325	0.8181818181818182
28	ARG	854	21.35	0.5454545454545454			7	SER	854	21.35	0.8181818181818182
28	ARG	855	21.375	0.5454545454545454			7	SER	855	21.375	0.7272727272727273
28	ARG	856	21.4	0.6363636363636364			7	SER	856	21.4	0.7272727272727273
28	ARG	857	21.425	0.6363636363636364			7	SER	857	21.425	0.7272727272727273
28	ARG	858	21.45	0.6363636363636364			7	SER	858	21.45	0.8181818181818182
28	ARG	859	21.475	0.5454545454545454			7	SER	859	21.475	0.8181818181818182
28	ARG	860	21.5	0.45454545454545453			7	SER	860	21.5	0.7272727272727273
28	ARG	861	21.525	0.45454545454545453			7	SER	861	21.525	0.7272727272727273
28	ARG	862	21.55	0.36363636363636365			7	SER	862	21.55	0.7272727272727273
28	ARG	863	21.575	0.36363636363636365			7	SER	863	21.575	0.7272727272727273
28	ARG	864	21.6	0.5454545454545454			7	SER	864	21.6	0.6363636363636364
28	ARG	865	21.625	0.45454545454545453			7	SER	865	21.625	0.7272727272727273
28	ARG	866	21.65	0.45454545454545453			7	SER	866	21.65	0.6363636363636364
28	ARG	867	21.675	0.45454545454545453			7	SER	867	21.675	0.7272727272727273
28	ARG	868	21.7	0.5454545454545454			7	SER	868	21.7	0.6363636363636364
28	ARG	869	21.725	0.5454545454545454			7	SER	869	21.725	0.7272727272727273
28	ARG	870	21.75	0.5454545454545454			7	SER	870	21.75	0.7272727272727273
28	ARG	871	21.775	0.7272727272727273			7	SER	871	21.775	0.7272727272727273
28	ARG	872	21.8	0.6363636363636364			7	SER	872	21.8	0.7272727272727273
28	ARG	873	21.825	0.7272727272727273			7	SER	873	21.825	0.7272727272727273
28	ARG	874	21.85	0.7272727272727273			7	SER	874	21.85	0.7272727272727273
28	ARG	875	21.875	0.7272727272727273			7	SER	875	21.875	0.6363636363636364
28	ARG	876	21.9	0.6363636363636364			7	SER	876	21.9	0.6363636363636364
28	ARG	877	21.925	0.45454545454545453			7	SER	877	21.925	0.6363636363636364
28	ARG	878	21.95	0.6363636363636364			7	SER	878	21.95	0.7272727272727273
28	ARG	879	21.975	0.7272727272727273			7	SER	879	21.975	0.6363636363636364
28	ARG	880	22	0.45454545454545453			7	SER	880	22	0.6363636363636364
28	ARG	881	22.025	0.5454545454545454			7	SER	881	22.025	0.6363636363636364
28	ARG	882	22.05	0.6363636363636364			7	SER	882	22.05	0.8181818181818182
28	ARG	883	22.075	0.36363636363636365			7	SER	883	22.075	0.8181818181818182
28	ARG	884	22.1	0.36363636363636365			7	SER	884	22.1	0.8181818181818182
28	ARG	885	22.125	0.5454545454545454			7	SER	885	22.125	0.7272727272727273
28	ARG	886	22.15	0.45454545454545453			7	SER	886	22.15	0.6363636363636364
28	ARG	887	22.175	0.7272727272727273			7	SER	887	22.175	0.7272727272727273
28	ARG	888	22.2	0.5454545454545454			7	SER	888	22.2	0.7272727272727273
28	ARG	889	22.225	0.5454545454545454			7	SER	889	22.225	0.8181818181818182
28	ARG	890	22.25	0.5454545454545454			7	SER	890	22.25	0.8181818181818182
28	ARG	891	22.275	0.7272727272727273			7	SER	891	22.275	0.8181818181818182
28	ARG	892	22.3	0.7272727272727273			7	SER	892	22.3	0.8181818181818182
28	ARG	893	22.325	0.7272727272727273			7	SER	893	22.325	0.7272727272727273
28	ARG	894	22.35	0.8181818181818182			7	SER	894	22.35	0.6363636363636364
28	ARG	895	22.375	0.5454545454545454			7	SER	895	22.375	0.7272727272727273
28	ARG	896	22.4	0.6363636363636364			7	SER	896	22.4	0.6363636363636364
28	ARG	897	22.425	0.36363636363636365			7	SER	897	22.425	0.7272727272727273
28	ARG	898	22.45	0.5454545454545454			7	SER	898	22.45	0.6363636363636364
28	ARG	899	22.475	0.5454545454545454			7	SER	899	22.475	0.6363636363636364
28	ARG	900	22.5	0.5454545454545454			7	SER	900	22.5	0.7272727272727273
28	ARG	901	22.525	0.45454545454545453			7	SER	901	22.525	0.7272727272727273
28	ARG	902	22.55	0.45454545454545453			7	SER	902	22.55	0.8181818181818182
28	ARG	903	22.575	0.5454545454545454			7	SER	903	22.575	0.6363636363636364
28	ARG	904	22.6	0.6363636363636364			7	SER	904	22.6	0.5454545454545454
28	ARG	905	22.625	0.45454545454545453			7	SER	905	22.625	0.5454545454545454
28	ARG	906	22.65	0.36363636363636365			7	SER	906	22.65	0.5454545454545454
28	ARG	907	22.675	0.45454545454545453			7	SER	907	22.675	0.5454545454545454
28	ARG	908	22.7	0.45454545454545453			7	SER	908	22.7	0.6363636363636364
28	ARG	909	22.725	0.5454545454545454			7	SER	909	22.725	0.6363636363636364
28	ARG	910	22.75	0.36363636363636365			7	SER	910	22.75	0.6363636363636364
28	ARG	911	22.775	0.36363636363636365			7	SER	911	22.775	0.5454545454545454
28	ARG	912	22.8	0.36363636363636365			7	SER	912	22.8	0.5454545454545454
28	ARG	913	22.825	0.45454545454545453			7	SER	913	22.825	0.5454545454545454
28	ARG	914	22.85	0.5454545454545454			7	SER	914	22.85	0.5454545454545454
28	ARG	915	22.875	0.5454545454545454			7	SER	915	22.875	0.36363636363636365
28	ARG	916	22.9	0.5454545454545454			7	SER	916	22.9	0.36363636363636365
28	ARG	917	22.925	0.5454545454545454			7	SER	917	22.925	0.45454545454545453
28	ARG	918	22.95	0.45454545454545453			7	SER	918	22.95	0.45454545454545453
28	ARG	919	22.975	0.45454545454545453			7	SER	919	22.975	0.6363636363636364
28	ARG	920	23	0.45454545454545453			7	SER	920	23	0.6363636363636364
28	ARG	921	23.025	0.45454545454545453			7	SER	921	23.025	0.6363636363636364
28	ARG	922	23.05	0.6363636363636364			7	SER	922	23.05	0.6363636363636364
28	ARG	923	23.075	0.7272727272727273			7	SER	923	23.075	0.6363636363636364
28	ARG	924	23.1	0.7272727272727273			7	SER	924	23.1	0.6363636363636364
28	ARG	925	23.125	0.8181818181818182			7	SER	925	23.125	0.5454545454545454
28	ARG	926	23.15	0.8181818181818182			7	SER	926	23.15	0.6363636363636364
28	ARG	927	23.175	0.8181818181818182			7	SER	927	23.175	0.7272727272727273
28	ARG	928	23.2	0.7272727272727273			7	SER	928	23.2	0.7272727272727273
28	ARG	929	23.225	0.7272727272727273			7	SER	929	23.225	0.6363636363636364
28	ARG	930	23.25	0.9090909090909091			7	SER	930	23.25	0.6363636363636364
28	ARG	931	23.275	0.9090909090909091			7	SER	931	23.275	0.6363636363636364
28	ARG	932	23.3	0.9090909090909091			7	SER	932	23.3	0.6363636363636364
28	ARG	933	23.325	0.9090909090909091			7	SER	933	23.325	0.6363636363636364
28	ARG	934	23.35	0.9090909090909091			7	SER	934	23.35	0.6363636363636364
28	ARG	935	23.375	0.9090909090909091			7	SER	935	23.375	0.7272727272727273
28	ARG	936	23.4	0.8181818181818182			7	SER	936	23.4	0.7272727272727273
28	ARG	937	23.425	0.9090909090909091			7	SER	937	23.425	0.6363636363636364
28	ARG	938	23.45	0.9090909090909091			7	SER	938	23.45	0.6363636363636364
28	ARG	939	23.475	0.9090909090909091			7	SER	939	23.475	0.5454545454545454
28	ARG	940	23.5	0.8181818181818182			7	SER	940	23.5	0.5454545454545454
28	ARG	941	23.525	0.9090909090909091			7	SER	941	23.525	0.6363636363636364
28	ARG	942	23.55	0.7272727272727273			7	SER	942	23.55	0.5454545454545454
28	ARG	943	23.575	0.9090909090909091			7	SER	943	23.575	0.6363636363636364
28	ARG	944	23.6	0.7272727272727273			7	SER	944	23.6	0.6363636363636364
28	ARG	945	23.625	0.9090909090909091			7	SER	945	23.625	0.6363636363636364
28	ARG	946	23.65	0.9090909090909091			7	SER	946	23.65	0.5454545454545454
28	ARG	947	23.675	0.8181818181818182			7	SER	947	23.675	0.6363636363636364
28	ARG	948	23.7	0.9090909090909091			7	SER	948	23.7	0.6363636363636364
28	ARG	949	23.725	0.8181818181818182			7	SER	949	23.725	0.6363636363636364
28	ARG	950	23.75	0.6363636363636364			7	SER	950	23.75	0.7272727272727273
28	ARG	951	23.775	0.45454545454545453			7	SER	951	23.775	0.6363636363636364
28	ARG	952	23.8	0.6363636363636364			7	SER	952	23.8	0.7272727272727273
28	ARG	953	23.825	0.6363636363636364			7	SER	953	23.825	0.6363636363636364
28	ARG	954	23.85	0.5454545454545454			7	SER	954	23.85	0.6363636363636364
28	ARG	955	23.875	0.7272727272727273			7	SER	955	23.875	0.7272727272727273
28	ARG	956	23.9	0.7272727272727273			7	SER	956	23.9	0.6363636363636364
28	ARG	957	23.925	0.5454545454545454			7	SER	957	23.925	0.7272727272727273
28	ARG	958	23.95	0.6363636363636364			7	SER	958	23.95	0.6363636363636364
28	ARG	959	23.975	0.7272727272727273			7	SER	959	23.975	0.6363636363636364
28	ARG	960	24	0.6363636363636364			7	SER	960	24	0.6363636363636364
28	ARG	961	24.025	0.7272727272727273			7	SER	961	24.025	0.45454545454545453
28	ARG	962	24.05	0.6363636363636364			7	SER	962	24.05	0.6363636363636364
28	ARG	963	24.075	0.7272727272727273			7	SER	963	24.075	0.45454545454545453
28	ARG	964	24.1	0.7272727272727273			7	SER	964	24.1	0.5454545454545454
28	ARG	965	24.125	0.5454545454545454			7	SER	965	24.125	0.45454545454545453
28	ARG	966	24.15	0.7272727272727273			7	SER	966	24.15	0.45454545454545453
28	ARG	967	24.175	0.6363636363636364			7	SER	967	24.175	0.6363636363636364
28	ARG	968	24.2	0.6363636363636364			7	SER	968	24.2	0.6363636363636364
28	ARG	969	24.225	0.6363636363636364			7	SER	969	24.225	0.6363636363636364
28	ARG	970	24.25	0.7272727272727273			7	SER	970	24.25	0.6363636363636364
28	ARG	971	24.275	0.6363636363636364			7	SER	971	24.275	0.6363636363636364
28	ARG	972	24.3	0.7272727272727273			7	SER	972	24.3	0.6363636363636364
28	ARG	973	24.325	0.7272727272727273			7	SER	973	24.325	0.7272727272727273
28	ARG	974	24.35	0.5454545454545454			7	SER	974	24.35	0.7272727272727273
28	ARG	975	24.375	0.7272727272727273			7	SER	975	24.375	0.7272727272727273
28	ARG	976	24.4	0.7272727272727273			7	SER	976	24.4	0.7272727272727273
28	ARG	977	24.425	0.7272727272727273			7	SER	977	24.425	0.7272727272727273
28	ARG	978	24.45	0.7272727272727273			7	SER	978	24.45	0.7272727272727273
28	ARG	979	24.475	0.7272727272727273			7	SER	979	24.475	0.8181818181818182
28	ARG	980	24.5	0.6363636363636364			7	SER	980	24.5	0.8181818181818182
28	ARG	981	24.525	0.7272727272727273			7	SER	981	24.525	0.7272727272727273
28	ARG	982	24.55	0.6363636363636364			7	SER	982	24.55	0.7272727272727273
28	ARG	983	24.575	0.5454545454545454			7	SER	983	24.575	0.7272727272727273
28	ARG	984	24.6	0.5454545454545454			7	SER	984	24.6	0.7272727272727273
28	ARG	985	24.625	0.6363636363636364			7	SER	985	24.625	0.6363636363636364
28	ARG	986	24.65	0.45454545454545453			7	SER	986	24.65	0.6363636363636364
28	ARG	987	24.675	0.45454545454545453			7	SER	987	24.675	0.7272727272727273
28	ARG	988	24.7	0.45454545454545453			7	SER	988	24.7	0.7272727272727273
28	ARG	989	24.725	0.7272727272727273			7	SER	989	24.725	0.7272727272727273
28	ARG	990	24.75	0.6363636363636364			7	SER	990	24.75	0.8181818181818182
28	ARG	991	24.775	0.5454545454545454			7	SER	991	24.775	0.8181818181818182
28	ARG	992	24.8	0.45454545454545453			7	SER	992	24.8	0.7272727272727273
28	ARG	993	24.825	0.7272727272727273			7	SER	993	24.825	0.7272727272727273
28	ARG	994	24.85	0.7272727272727273			7	SER	994	24.85	0.7272727272727273
28	ARG	995	24.875	0.6363636363636364			7	SER	995	24.875	0.7272727272727273
28	ARG	996	24.9	0.8181818181818182			7	SER	996	24.9	0.7272727272727273
28	ARG	997	24.925	0.6363636363636364			7	SER	997	24.925	0.7272727272727273
28	ARG	998	24.95	0.7272727272727273			7	SER	998	24.95	0.7272727272727273
28	ARG	999	24.975	0.8181818181818182			7	SER	999	24.975	0.8181818181818182
28	ARG	1000	25	0.8181818181818182			7	SER	1000	25	0.7272727272727273
28	ARG	1001	25.025	0.7272727272727273			7	SER	1001	25.025	0.7272727272727273
28	ARG	1002	25.05	0.6363636363636364			7	SER	1002	25.05	0.7272727272727273
28	ARG	1003	25.075	0.5454545454545454			7	SER	1003	25.075	0.6363636363636364
28	ARG	1004	25.1	0.5454545454545454			7	SER	1004	25.1	0.7272727272727273
28	ARG	1005	25.125	0.6363636363636364			7	SER	1005	25.125	0.7272727272727273
28	ARG	1006	25.15	0.6363636363636364			7	SER	1006	25.15	0.7272727272727273
28	ARG	1007	25.175	0.6363636363636364			7	SER	1007	25.175	0.7272727272727273
28	ARG	1008	25.2	0.7272727272727273			7	SER	1008	25.2	0.7272727272727273
28	ARG	1009	25.225	0.8181818181818182			7	SER	1009	25.225	0.8181818181818182
28	ARG	1010	25.25	0.7272727272727273			7	SER	1010	25.25	0.7272727272727273
28	ARG	1011	25.275	0.7272727272727273			7	SER	1011	25.275	0.7272727272727273
28	ARG	1012	25.3	0.7272727272727273			7	SER	1012	25.3	0.7272727272727273
28	ARG	1013	25.325	0.7272727272727273			7	SER	1013	25.325	0.6363636363636364
28	ARG	1014	25.35	0.6363636363636364			7	SER	1014	25.35	0.6363636363636364
28	ARG	1015	25.375	0.7272727272727273			7	SER	1015	25.375	0.6363636363636364
28	ARG	1016	25.4	0.5454545454545454			7	SER	1016	25.4	0.7272727272727273
28	ARG	1017	25.425	0.6363636363636364			7	SER	1017	25.425	0.8181818181818182
28	ARG	1018	25.45	0.7272727272727273			7	SER	1018	25.45	0.7272727272727273
28	ARG	1019	25.475	0.5454545454545454			7	SER	1019	25.475	0.7272727272727273
28	ARG	1020	25.5	0.6363636363636364			7	SER	1020	25.5	0.6363636363636364
28	ARG	1021	25.525	0.5454545454545454			7	SER	1021	25.525	0.6363636363636364
28	ARG	1022	25.55	0.6363636363636364			7	SER	1022	25.55	0.6363636363636364
28	ARG	1023	25.575	0.5454545454545454			7	SER	1023	25.575	0.6363636363636364
28	ARG	1024	25.6	0.6363636363636364			7	SER	1024	25.6	0.6363636363636364
28	ARG	1025	25.625	0.5454545454545454			7	SER	1025	25.625	0.6363636363636364
28	ARG	1026	25.65	0.5454545454545454			7	SER	1026	25.65	0.6363636363636364
28	ARG	1027	25.675	0.6363636363636364			7	SER	1027	25.675	0.6363636363636364
28	ARG	1028	25.7	0.6363636363636364			7	SER	1028	25.7	0.6363636363636364
28	ARG	1029	25.725	0.5454545454545454			7	SER	1029	25.725	0.7272727272727273
28	ARG	1030	25.75	0.6363636363636364			7	SER	1030	25.75	0.7272727272727273
28	ARG	1031	25.775	0.5454545454545454			7	SER	1031	25.775	0.8181818181818182
28	ARG	1032	25.8	0.5454545454545454			7	SER	1032	25.8	0.8181818181818182
28	ARG	1033	25.825	0.6363636363636364			7	SER	1033	25.825	0.8181818181818182
28	ARG	1034	25.85	0.5454545454545454			7	SER	1034	25.85	0.8181818181818182
28	ARG	1035	25.875	0.6363636363636364			7	SER	1035	25.875	0.8181818181818182
28	ARG	1036	25.9	0.5454545454545454			7	SER	1036	25.9	0.8181818181818182
28	ARG	1037	25.925	0.7272727272727273			7	SER	1037	25.925	0.8181818181818182
28	ARG	1038	25.95	0.6363636363636364			7	SER	1038	25.95	0.8181818181818182
28	ARG	1039	25.975	0.6363636363636364			7	SER	1039	25.975	0.8181818181818182
28	ARG	1040	26	0.7272727272727273			7	SER	1040	26	0.8181818181818182
28	ARG	1041	26.025	0.6363636363636364			7	SER	1041	26.025	0.8181818181818182
28	ARG	1042	26.05	0.6363636363636364			7	SER	1042	26.05	0.8181818181818182
28	ARG	1043	26.075	0.6363636363636364			7	SER	1043	26.075	0.8181818181818182
28	ARG	1044	26.1	0.6363636363636364			7	SER	1044	26.1	0.8181818181818182
28	ARG	1045	26.125	0.6363636363636364			7	SER	1045	26.125	0.8181818181818182
28	ARG	1046	26.15	0.6363636363636364			7	SER	1046	26.15	0.9090909090909091
28	ARG	1047	26.175	0.7272727272727273			7	SER	1047	26.175	0.8181818181818182
28	ARG	1048	26.2	0.6363636363636364			7	SER	1048	26.2	0.8181818181818182
28	ARG	1049	26.225	0.6363636363636364			7	SER	1049	26.225	0.8181818181818182
28	ARG	1050	26.25	0.7272727272727273			7	SER	1050	26.25	0.7272727272727273
28	ARG	1051	26.275	0.6363636363636364			7	SER	1051	26.275	0.7272727272727273
28	ARG	1052	26.3	0.7272727272727273			7	SER	1052	26.3	0.8181818181818182
28	ARG	1053	26.325	0.7272727272727273			7	SER	1053	26.325	0.8181818181818182
28	ARG	1054	26.35	0.7272727272727273			7	SER	1054	26.35	0.8181818181818182
28	ARG	1055	26.375	0.7272727272727273			7	SER	1055	26.375	0.8181818181818182
28	ARG	1056	26.4	0.5454545454545454			7	SER	1056	26.4	0.7272727272727273
28	ARG	1057	26.425	0.5454545454545454			7	SER	1057	26.425	0.7272727272727273
28	ARG	1058	26.45	0.5454545454545454			7	SER	1058	26.45	0.7272727272727273
28	ARG	1059	26.475	0.6363636363636364			7	SER	1059	26.475	0.8181818181818182
28	ARG	1060	26.5	0.7272727272727273			7	SER	1060	26.5	0.7272727272727273
28	ARG	1061	26.525	0.7272727272727273			7	SER	1061	26.525	0.8181818181818182
28	ARG	1062	26.55	0.7272727272727273			7	SER	1062	26.55	0.8181818181818182
28	ARG	1063	26.575	0.7272727272727273			7	SER	1063	26.575	0.6363636363636364
28	ARG	1064	26.6	0.5454545454545454			7	SER	1064	26.6	0.6363636363636364
28	ARG	1065	26.625	0.5454545454545454			7	SER	1065	26.625	0.7272727272727273
28	ARG	1066	26.65	0.5454545454545454			7	SER	1066	26.65	0.8181818181818182
28	ARG	1067	26.675	0.6363636363636364			7	SER	1067	26.675	0.7272727272727273
28	ARG	1068	26.7	0.5454545454545454			7	SER	1068	26.7	0.7272727272727273
28	ARG	1069	26.725	0.7272727272727273			7	SER	1069	26.725	0.7272727272727273
28	ARG	1070	26.75	0.5454545454545454			7	SER	1070	26.75	0.8181818181818182
28	ARG	1071	26.775	0.6363636363636364			7	SER	1071	26.775	0.8181818181818182
28	ARG	1072	26.8	0.6363636363636364			7	SER	1072	26.8	0.8181818181818182
28	ARG	1073	26.825	0.5454545454545454			7	SER	1073	26.825	0.7272727272727273
28	ARG	1074	26.85	0.5454545454545454			7	SER	1074	26.85	0.7272727272727273
28	ARG	1075	26.875	0.7272727272727273			7	SER	1075	26.875	0.7272727272727273
28	ARG	1076	26.9	0.5454545454545454			7	SER	1076	26.9	0.6363636363636364
28	ARG	1077	26.925	0.45454545454545453			7	SER	1077	26.925	0.6363636363636364
28	ARG	1078	26.95	0.6363636363636364			7	SER	1078	26.95	0.6363636363636364
28	ARG	1079	26.975	0.5454545454545454			7	SER	1079	26.975	0.6363636363636364
28	ARG	1080	27	0.6363636363636364			7	SER	1080	27	0.7272727272727273
28	ARG	1081	27.025	0.6363636363636364			7	SER	1081	27.025	0.7272727272727273
28	ARG	1082	27.05	0.45454545454545453			7	SER	1082	27.05	0.7272727272727273
28	ARG	1083	27.075	0.45454545454545453			7	SER	1083	27.075	0.7272727272727273
28	ARG	1084	27.1	0.6363636363636364			7	SER	1084	27.1	0.8181818181818182
28	ARG	1085	27.125	0.6363636363636364			7	SER	1085	27.125	0.8181818181818182
28	ARG	1086	27.15	0.5454545454545454			7	SER	1086	27.15	0.8181818181818182
28	ARG	1087	27.175	0.5454545454545454			7	SER	1087	27.175	0.8181818181818182
28	ARG	1088	27.2	0.45454545454545453			7	SER	1088	27.2	0.7272727272727273
28	ARG	1089	27.225	0.6363636363636364			7	SER	1089	27.225	0.8181818181818182
28	ARG	1090	27.25	0.6363636363636364			7	SER	1090	27.25	0.8181818181818182
28	ARG	1091	27.275	0.7272727272727273			7	SER	1091	27.275	0.8181818181818182
28	ARG	1092	27.3	0.6363636363636364			7	SER	1092	27.3	0.8181818181818182
28	ARG	1093	27.325	0.7272727272727273			7	SER	1093	27.325	0.8181818181818182
28	ARG	1094	27.35	0.7272727272727273			7	SER	1094	27.35	0.8181818181818182
28	ARG	1095	27.375	0.8181818181818182			7	SER	1095	27.375	0.8181818181818182
28	ARG	1096	27.4	0.8181818181818182			7	SER	1096	27.4	0.8181818181818182
28	ARG	1097	27.425	0.7272727272727273			7	SER	1097	27.425	0.8181818181818182
28	ARG	1098	27.45	0.8181818181818182			7	SER	1098	27.45	0.8181818181818182
28	ARG	1099	27.475	0.6363636363636364			7	SER	1099	27.475	0.8181818181818182
28	ARG	1100	27.5	0.8181818181818182			7	SER	1100	27.5	0.8181818181818182
28	ARG	1101	27.525	0.6363636363636364			7	SER	1101	27.525	0.8181818181818182
28	ARG	1102	27.55	0.8181818181818182			7	SER	1102	27.55	0.8181818181818182
28	ARG	1103	27.575	0.8181818181818182			7	SER	1103	27.575	0.8181818181818182
28	ARG	1104	27.6	0.7272727272727273			7	SER	1104	27.6	0.8181818181818182
28	ARG	1105	27.625	0.7272727272727273			7	SER	1105	27.625	0.8181818181818182
28	ARG	1106	27.65	0.5454545454545454			7	SER	1106	27.65	0.8181818181818182
28	ARG	1107	27.675	0.5454545454545454			7	SER	1107	27.675	0.8181818181818182
28	ARG	1108	27.7	0.8181818181818182			7	SER	1108	27.7	0.7272727272727273
28	ARG	1109	27.725	0.7272727272727273			7	SER	1109	27.725	0.7272727272727273
28	ARG	1110	27.75	0.6363636363636364			7	SER	1110	27.75	0.7272727272727273
28	ARG	1111	27.775	0.6363636363636364			7	SER	1111	27.775	0.7272727272727273
28	ARG	1112	27.8	0.7272727272727273			7	SER	1112	27.8	0.7272727272727273
28	ARG	1113	27.825	0.5454545454545454			7	SER	1113	27.825	0.7272727272727273
28	ARG	1114	27.85	0.6363636363636364			7	SER	1114	27.85	0.7272727272727273
28	ARG	1115	27.875	0.6363636363636364			7	SER	1115	27.875	0.8181818181818182
28	ARG	1116	27.9	0.6363636363636364			7	SER	1116	27.9	0.7272727272727273
28	ARG	1117	27.925	0.5454545454545454			7	SER	1117	27.925	0.7272727272727273
28	ARG	1118	27.95	0.5454545454545454			7	SER	1118	27.95	0.7272727272727273
28	ARG	1119	27.975	0.6363636363636364			7	SER	1119	27.975	0.8181818181818182
28	ARG	1120	28	0.6363636363636364			7	SER	1120	28	0.8181818181818182
28	ARG	1121	28.025	0.5454545454545454			7	SER	1121	28.025	0.8181818181818182
28	ARG	1122	28.05	0.5454545454545454			7	SER	1122	28.05	0.8181818181818182
28	ARG	1123	28.075	0.5454545454545454			7	SER	1123	28.075	0.8181818181818182
28	ARG	1124	28.1	0.7272727272727273			7	SER	1124	28.1	0.8181818181818182
28	ARG	1125	28.125	0.6363636363636364			7	SER	1125	28.125	0.8181818181818182
28	ARG	1126	28.15	0.7272727272727273			7	SER	1126	28.15	0.8181818181818182
28	ARG	1127	28.175	0.6363636363636364			7	SER	1127	28.175	0.8181818181818182
28	ARG	1128	28.2	0.6363636363636364			7	SER	1128	28.2	0.7272727272727273
28	ARG	1129	28.225	0.5454545454545454			7	SER	1129	28.225	0.7272727272727273
28	ARG	1130	28.25	0.45454545454545453			7	SER	1130	28.25	0.6363636363636364
28	ARG	1131	28.275	0.45454545454545453			7	SER	1131	28.275	0.6363636363636364
28	ARG	1132	28.3	0.36363636363636365			7	SER	1132	28.3	0.6363636363636364
28	ARG	1133	28.325	0.45454545454545453			7	SER	1133	28.325	0.6363636363636364
28	ARG	1134	28.35	0.5454545454545454			7	SER	1134	28.35	0.6363636363636364
28	ARG	1135	28.375	0.5454545454545454			7	SER	1135	28.375	0.6363636363636364
28	ARG	1136	28.4	0.5454545454545454			7	SER	1136	28.4	0.6363636363636364
28	ARG	1137	28.425	0.5454545454545454			7	SER	1137	28.425	0.6363636363636364
28	ARG	1138	28.45	0.5454545454545454			7	SER	1138	28.45	0.6363636363636364
28	ARG	1139	28.475	0.5454545454545454			7	SER	1139	28.475	0.6363636363636364
28	ARG	1140	28.5	0.5454545454545454			7	SER	1140	28.5	0.8181818181818182
28	ARG	1141	28.525	0.6363636363636364			7	SER	1141	28.525	0.8181818181818182
28	ARG	1142	28.55	0.45454545454545453			7	SER	1142	28.55	0.8181818181818182
28	ARG	1143	28.575	0.6363636363636364			7	SER	1143	28.575	0.7272727272727273
28	ARG	1144	28.6	0.7272727272727273			7	SER	1144	28.6	0.7272727272727273
28	ARG	1145	28.625	0.7272727272727273			7	SER	1145	28.625	0.8181818181818182
28	ARG	1146	28.65	0.7272727272727273			7	SER	1146	28.65	0.8181818181818182
28	ARG	1147	28.675	0.8181818181818182			7	SER	1147	28.675	0.8181818181818182
28	ARG	1148	28.7	0.6363636363636364			7	SER	1148	28.7	0.8181818181818182
28	ARG	1149	28.725	0.6363636363636364			7	SER	1149	28.725	0.8181818181818182
28	ARG	1150	28.75	0.7272727272727273			7	SER	1150	28.75	0.7272727272727273
28	ARG	1151	28.775	0.7272727272727273			7	SER	1151	28.775	0.8181818181818182
28	ARG	1152	28.8	0.6363636363636364			7	SER	1152	28.8	0.8181818181818182
28	ARG	1153	28.825	0.7272727272727273			7	SER	1153	28.825	0.7272727272727273
28	ARG	1154	28.85	0.7272727272727273			7	SER	1154	28.85	0.6363636363636364
28	ARG	1155	28.875	0.8181818181818182			7	SER	1155	28.875	0.8181818181818182
28	ARG	1156	28.9	0.8181818181818182			7	SER	1156	28.9	0.7272727272727273
28	ARG	1157	28.925	0.8181818181818182			7	SER	1157	28.925	0.7272727272727273
28	ARG	1158	28.95	0.8181818181818182			7	SER	1158	28.95	0.7272727272727273
28	ARG	1159	28.975	0.7272727272727273			7	SER	1159	28.975	0.7272727272727273
28	ARG	1160	29	0.7272727272727273			7	SER	1160	29	0.7272727272727273
28	ARG	1161	29.025	0.7272727272727273			7	SER	1161	29.025	0.7272727272727273
28	ARG	1162	29.05	0.7272727272727273			7	SER	1162	29.05	0.7272727272727273
28	ARG	1163	29.075	0.7272727272727273			7	SER	1163	29.075	0.7272727272727273
28	ARG	1164	29.1	0.7272727272727273			7	SER	1164	29.1	0.7272727272727273
28	ARG	1165	29.125	0.7272727272727273			7	SER	1165	29.125	0.7272727272727273
28	ARG	1166	29.15	0.6363636363636364			7	SER	1166	29.15	0.7272727272727273
28	ARG	1167	29.175	0.7272727272727273			7	SER	1167	29.175	0.7272727272727273
28	ARG	1168	29.2	0.7272727272727273			7	SER	1168	29.2	0.8181818181818182
28	ARG	1169	29.225	0.6363636363636364			7	SER	1169	29.225	0.8181818181818182
28	ARG	1170	29.25	0.7272727272727273			7	SER	1170	29.25	0.8181818181818182
28	ARG	1171	29.275	0.7272727272727273			7	SER	1171	29.275	0.8181818181818182
28	ARG	1172	29.3	0.7272727272727273			7	SER	1172	29.3	0.8181818181818182
28	ARG	1173	29.325	0.7272727272727273			7	SER	1173	29.325	0.8181818181818182
28	ARG	1174	29.35	0.7272727272727273			7	SER	1174	29.35	0.8181818181818182
28	ARG	1175	29.375	0.6363636363636364			7	SER	1175	29.375	0.8181818181818182
28	ARG	1176	29.4	0.7272727272727273			7	SER	1176	29.4	0.8181818181818182
28	ARG	1177	29.425	0.8181818181818182			7	SER	1177	29.425	0.7272727272727273
28	ARG	1178	29.45	0.7272727272727273			7	SER	1178	29.45	0.7272727272727273
28	ARG	1179	29.475	0.7272727272727273			7	SER	1179	29.475	0.7272727272727273
28	ARG	1180	29.5	0.5454545454545454			7	SER	1180	29.5	0.7272727272727273
28	ARG	1181	29.525	0.5454545454545454			7	SER	1181	29.525	0.7272727272727273
28	ARG	1182	29.55	0.7272727272727273			7	SER	1182	29.55	0.7272727272727273
28	ARG	1183	29.575	0.7272727272727273			7	SER	1183	29.575	0.7272727272727273
28	ARG	1184	29.6	0.8181818181818182			7	SER	1184	29.6	0.7272727272727273
28	ARG	1185	29.625	0.7272727272727273			7	SER	1185	29.625	0.7272727272727273
28	ARG	1186	29.65	0.8181818181818182			7	SER	1186	29.65	0.7272727272727273
28	ARG	1187	29.675	0.7272727272727273			7	SER	1187	29.675	0.7272727272727273
28	ARG	1188	29.7	0.7272727272727273			7	SER	1188	29.7	0.8181818181818182
28	ARG	1189	29.725	0.5454545454545454			7	SER	1189	29.725	0.8181818181818182
28	ARG	1190	29.75	0.6363636363636364			7	SER	1190	29.75	0.8181818181818182
28	ARG	1191	29.775	0.6363636363636364			7	SER	1191	29.775	0.8181818181818182
28	ARG	1192	29.8	0.7272727272727273			7	SER	1192	29.8	0.7272727272727273
28	ARG	1193	29.825	0.45454545454545453			7	SER	1193	29.825	0.7272727272727273
28	ARG	1194	29.85	0.6363636363636364			7	SER	1194	29.85	0.6363636363636364
28	ARG	1195	29.875	0.6363636363636364			7	SER	1195	29.875	0.6363636363636364
28	ARG	1196	29.9	0.5454545454545454			7	SER	1196	29.9	0.6363636363636364
28	ARG	1197	29.925	0.2727272727272727			7	SER	1197	29.925	0.6363636363636364
28	ARG	1198	29.95	0.45454545454545453			7	SER	1198	29.95	0.6363636363636364
28	ARG	1199	29.975	0.45454545454545453			7	SER	1199	29.975	0.6363636363636364
28	ARG	1200	30	0.5454545454545454			7	SER	1200	30	0.6363636363636364
28	ARG	1201	30.025	0.5454545454545454			7	SER	1201	30.025	0.6363636363636364
28	ARG	1202	30.05	0.5454545454545454			7	SER	1202	30.05	0.6363636363636364
28	ARG	1203	30.075	0.45454545454545453			7	SER	1203	30.075	0.6363636363636364
28	ARG	1204	30.1	0.45454545454545453			7	SER	1204	30.1	0.6363636363636364
28	ARG	1205	30.125	0.36363636363636365			7	SER	1205	30.125	0.5454545454545454
28	ARG	1206	30.15	0.5454545454545454			7	SER	1206	30.15	0.5454545454545454
28	ARG	1207	30.175	0.6363636363636364			7	SER	1207	30.175	0.5454545454545454
28	ARG	1208	30.2	0.5454545454545454			7	SER	1208	30.2	0.5454545454545454
28	ARG	1209	30.225	0.6363636363636364			7	SER	1209	30.225	0.5454545454545454
28	ARG	1210	30.25	0.45454545454545453			7	SER	1210	30.25	0.5454545454545454
28	ARG	1211	30.275	0.5454545454545454			7	SER	1211	30.275	0.5454545454545454
28	ARG	1212	30.3	0.45454545454545453			7	SER	1212	30.3	0.6363636363636364
28	ARG	1213	30.325	0.45454545454545453			7	SER	1213	30.325	0.6363636363636364
28	ARG	1214	30.35	0.5454545454545454			7	SER	1214	30.35	0.5454545454545454
28	ARG	1215	30.375	0.45454545454545453			7	SER	1215	30.375	0.5454545454545454
28	ARG	1216	30.4	0.5454545454545454			7	SER	1216	30.4	0.6363636363636364
28	ARG	1217	30.425	0.5454545454545454			7	SER	1217	30.425	0.5454545454545454
28	ARG	1218	30.45	0.45454545454545453			7	SER	1218	30.45	0.5454545454545454
28	ARG	1219	30.475	0.5454545454545454			7	SER	1219	30.475	0.6363636363636364
28	ARG	1220	30.5	0.45454545454545453			7	SER	1220	30.5	0.6363636363636364
28	ARG	1221	30.525	0.5454545454545454			7	SER	1221	30.525	0.5454545454545454
28	ARG	1222	30.55	0.5454545454545454			7	SER	1222	30.55	0.5454545454545454
28	ARG	1223	30.575	0.5454545454545454			7	SER	1223	30.575	0.5454545454545454
28	ARG	1224	30.6	0.45454545454545453			7	SER	1224	30.6	0.5454545454545454
28	ARG	1225	30.625	0.5454545454545454			7	SER	1225	30.625	0.5454545454545454
28	ARG	1226	30.65	0.6363636363636364			7	SER	1226	30.65	0.6363636363636364
28	ARG	1227	30.675	0.7272727272727273			7	SER	1227	30.675	0.6363636363636364
28	ARG	1228	30.7	0.7272727272727273			7	SER	1228	30.7	0.6363636363636364
28	ARG	1229	30.725	0.7272727272727273			7	SER	1229	30.725	0.6363636363636364
28	ARG	1230	30.75	0.6363636363636364			7	SER	1230	30.75	0.8181818181818182
28	ARG	1231	30.775	0.8181818181818182			7	SER	1231	30.775	0.6363636363636364
28	ARG	1232	30.8	0.7272727272727273			7	SER	1232	30.8	0.6363636363636364
28	ARG	1233	30.825	0.6363636363636364			7	SER	1233	30.825	0.5454545454545454
28	ARG	1234	30.85	0.8181818181818182			7	SER	1234	30.85	0.5454545454545454
28	ARG	1235	30.875	0.7272727272727273			7	SER	1235	30.875	0.8181818181818182
28	ARG	1236	30.9	0.6363636363636364			7	SER	1236	30.9	0.6363636363636364
28	ARG	1237	30.925	0.7272727272727273			7	SER	1237	30.925	0.6363636363636364
28	ARG	1238	30.95	0.8181818181818182			7	SER	1238	30.95	0.6363636363636364
28	ARG	1239	30.975	0.5454545454545454			7	SER	1239	30.975	0.6363636363636364
28	ARG	1240	31	0.6363636363636364			7	SER	1240	31	0.6363636363636364
28	ARG	1241	31.025	0.5454545454545454			7	SER	1241	31.025	0.6363636363636364
28	ARG	1242	31.05	0.8181818181818182			7	SER	1242	31.05	0.6363636363636364
28	ARG	1243	31.075	0.6363636363636364			7	SER	1243	31.075	0.7272727272727273
28	ARG	1244	31.1	0.7272727272727273			7	SER	1244	31.1	0.5454545454545454
28	ARG	1245	31.125	0.6363636363636364			7	SER	1245	31.125	0.5454545454545454
28	ARG	1246	31.15	0.7272727272727273			7	SER	1246	31.15	0.45454545454545453
28	ARG	1247	31.175	0.7272727272727273			7	SER	1247	31.175	0.45454545454545453
28	ARG	1248	31.2	0.7272727272727273			7	SER	1248	31.2	0.45454545454545453
28	ARG	1249	31.225	0.7272727272727273			7	SER	1249	31.225	0.45454545454545453
28	ARG	1250	31.25	0.7272727272727273			7	SER	1250	31.25	0.5454545454545454
28	ARG	1251	31.275	0.6363636363636364			7	SER	1251	31.275	0.45454545454545453
28	ARG	1252	31.3	0.8181818181818182			7	SER	1252	31.3	0.5454545454545454
28	ARG	1253	31.325	0.6363636363636364			7	SER	1253	31.325	0.45454545454545453
28	ARG	1254	31.35	0.6363636363636364			7	SER	1254	31.35	0.45454545454545453
28	ARG	1255	31.375	0.7272727272727273			7	SER	1255	31.375	0.45454545454545453
28	ARG	1256	31.4	0.6363636363636364			7	SER	1256	31.4	0.45454545454545453
28	ARG	1257	31.425	0.5454545454545454			7	SER	1257	31.425	0.5454545454545454
28	ARG	1258	31.45	0.6363636363636364			7	SER	1258	31.45	0.5454545454545454
28	ARG	1259	31.475	0.6363636363636364			7	SER	1259	31.475	0.5454545454545454
28	ARG	1260	31.5	0.5454545454545454			7	SER	1260	31.5	0.6363636363636364
28	ARG	1261	31.525	0.5454545454545454			7	SER	1261	31.525	0.6363636363636364
28	ARG	1262	31.55	0.6363636363636364			7	SER	1262	31.55	0.6363636363636364
28	ARG	1263	31.575	0.5454545454545454			7	SER	1263	31.575	0.6363636363636364
28	ARG	1264	31.6	0.7272727272727273			7	SER	1264	31.6	0.6363636363636364
28	ARG	1265	31.625	0.7272727272727273			7	SER	1265	31.625	0.6363636363636364
28	ARG	1266	31.65	0.7272727272727273			7	SER	1266	31.65	0.6363636363636364
28	ARG	1267	31.675	0.6363636363636364			7	SER	1267	31.675	0.6363636363636364
28	ARG	1268	31.7	0.6363636363636364			7	SER	1268	31.7	0.6363636363636364
28	ARG	1269	31.725	0.8181818181818182			7	SER	1269	31.725	0.6363636363636364
28	ARG	1270	31.75	0.7272727272727273			7	SER	1270	31.75	0.6363636363636364
28	ARG	1271	31.775	0.7272727272727273			7	SER	1271	31.775	0.6363636363636364
28	ARG	1272	31.8	0.6363636363636364			7	SER	1272	31.8	0.6363636363636364
28	ARG	1273	31.825	0.7272727272727273			7	SER	1273	31.825	0.6363636363636364
28	ARG	1274	31.85	0.6363636363636364			7	SER	1274	31.85	0.6363636363636364
28	ARG	1275	31.875	0.7272727272727273			7	SER	1275	31.875	0.6363636363636364
28	ARG	1276	31.9	0.6363636363636364			7	SER	1276	31.9	0.5454545454545454
28	ARG	1277	31.925	0.5454545454545454			7	SER	1277	31.925	0.5454545454545454
28	ARG	1278	31.95	0.5454545454545454			7	SER	1278	31.95	0.6363636363636364
28	ARG	1279	31.975	0.5454545454545454			7	SER	1279	31.975	0.6363636363636364
28	ARG	1280	32	0.8181818181818182			7	SER	1280	32	0.6363636363636364
28	ARG	1281	32.025	0.5454545454545454			7	SER	1281	32.025	0.6363636363636364
28	ARG	1282	32.05	0.5454545454545454			7	SER	1282	32.05	0.6363636363636364
28	ARG	1283	32.075	0.5454545454545454			7	SER	1283	32.075	0.6363636363636364
28	ARG	1284	32.1	0.7272727272727273			7	SER	1284	32.1	0.6363636363636364
28	ARG	1285	32.125	0.7272727272727273			7	SER	1285	32.125	0.6363636363636364
28	ARG	1286	32.15	0.7272727272727273			7	SER	1286	32.15	0.6363636363636364
28	ARG	1287	32.175	0.6363636363636364			7	SER	1287	32.175	0.6363636363636364
28	ARG	1288	32.2	0.6363636363636364			7	SER	1288	32.2	0.6363636363636364
28	ARG	1289	32.225	0.7272727272727273			7	SER	1289	32.225	0.6363636363636364
28	ARG	1290	32.25	0.7272727272727273			7	SER	1290	32.25	0.6363636363636364
28	ARG	1291	32.275	0.8181818181818182			7	SER	1291	32.275	0.6363636363636364
28	ARG	1292	32.3	0.7272727272727273			7	SER	1292	32.3	0.8181818181818182
28	ARG	1293	32.325	0.6363636363636364			7	SER	1293	32.325	0.6363636363636364
28	ARG	1294	32.35	0.6363636363636364			7	SER	1294	32.35	0.6363636363636364
28	ARG	1295	32.375	0.8181818181818182			7	SER	1295	32.375	0.6363636363636364
28	ARG	1296	32.4	0.6363636363636364			7	SER	1296	32.4	0.6363636363636364
28	ARG	1297	32.425	0.6363636363636364			7	SER	1297	32.425	0.6363636363636364
28	ARG	1298	32.45	0.6363636363636364			7	SER	1298	32.45	0.6363636363636364
28	ARG	1299	32.475	0.6363636363636364			7	SER	1299	32.475	0.6363636363636364
28	ARG	1300	32.5	0.6363636363636364			7	SER	1300	32.5	0.5454545454545454
28	ARG	1301	32.525	0.6363636363636364			7	SER	1301	32.525	0.6363636363636364
28	ARG	1302	32.55	0.7272727272727273			7	SER	1302	32.55	0.8181818181818182
28	ARG	1303	32.575	0.6363636363636364			7	SER	1303	32.575	0.6363636363636364
28	ARG	1304	32.6	0.8181818181818182			7	SER	1304	32.6	0.6363636363636364
28	ARG	1305	32.625	0.5454545454545454			7	SER	1305	32.625	0.6363636363636364
28	ARG	1306	32.65	0.7272727272727273			7	SER	1306	32.65	0.6363636363636364
28	ARG	1307	32.675	0.7272727272727273			7	SER	1307	32.675	0.6363636363636364
28	ARG	1308	32.7	0.6363636363636364			7	SER	1308	32.7	0.7272727272727273
28	ARG	1309	32.725	0.6363636363636364			7	SER	1309	32.725	0.8181818181818182
28	ARG	1310	32.75	0.7272727272727273			7	SER	1310	32.75	0.7272727272727273
28	ARG	1311	32.775	0.6363636363636364			7	SER	1311	32.775	0.7272727272727273
28	ARG	1312	32.8	0.5454545454545454			7	SER	1312	32.8	0.7272727272727273
28	ARG	1313	32.825	0.6363636363636364			7	SER	1313	32.825	0.6363636363636364
28	ARG	1314	32.85	0.6363636363636364			7	SER	1314	32.85	0.6363636363636364
28	ARG	1315	32.875	0.6363636363636364			7	SER	1315	32.875	0.6363636363636364
28	ARG	1316	32.9	0.6363636363636364			7	SER	1316	32.9	0.6363636363636364
28	ARG	1317	32.925	0.6363636363636364			7	SER	1317	32.925	0.6363636363636364
28	ARG	1318	32.95	0.7272727272727273			7	SER	1318	32.95	0.6363636363636364
28	ARG	1319	32.975	0.5454545454545454			7	SER	1319	32.975	0.6363636363636364
28	ARG	1320	33	0.5454545454545454			7	SER	1320	33	0.7272727272727273
28	ARG	1321	33.025	0.6363636363636364			7	SER	1321	33.025	0.6363636363636364
28	ARG	1322	33.05	0.5454545454545454			7	SER	1322	33.05	0.5454545454545454
28	ARG	1323	33.075	0.6363636363636364			7	SER	1323	33.075	0.6363636363636364
28	ARG	1324	33.1	0.6363636363636364			7	SER	1324	33.1	0.7272727272727273
28	ARG	1325	33.125	0.7272727272727273			7	SER	1325	33.125	0.7272727272727273
28	ARG	1326	33.15	0.7272727272727273			7	SER	1326	33.15	0.6363636363636364
28	ARG	1327	33.175	0.6363636363636364			7	SER	1327	33.175	0.6363636363636364
28	ARG	1328	33.2	0.6363636363636364			7	SER	1328	33.2	0.7272727272727273
28	ARG	1329	33.225	0.5454545454545454			7	SER	1329	33.225	0.7272727272727273
28	ARG	1330	33.25	0.6363636363636364			7	SER	1330	33.25	0.7272727272727273
28	ARG	1331	33.275	0.6363636363636364			7	SER	1331	33.275	0.6363636363636364
28	ARG	1332	33.3	0.6363636363636364			7	SER	1332	33.3	0.6363636363636364
28	ARG	1333	33.325	0.6363636363636364			7	SER	1333	33.325	0.5454545454545454
28	ARG	1334	33.35	0.6363636363636364			7	SER	1334	33.35	0.5454545454545454
28	ARG	1335	33.375	0.7272727272727273			7	SER	1335	33.375	0.6363636363636364
28	ARG	1336	33.4	0.6363636363636364			7	SER	1336	33.4	0.6363636363636364
28	ARG	1337	33.425	0.6363636363636364			7	SER	1337	33.425	0.6363636363636364
28	ARG	1338	33.45	0.5454545454545454			7	SER	1338	33.45	0.7272727272727273
28	ARG	1339	33.475	0.6363636363636364			7	SER	1339	33.475	0.6363636363636364
28	ARG	1340	33.5	0.6363636363636364			7	SER	1340	33.5	0.7272727272727273
28	ARG	1341	33.525	0.5454545454545454			7	SER	1341	33.525	0.6363636363636364
28	ARG	1342	33.55	0.6363636363636364			7	SER	1342	33.55	0.5454545454545454
28	ARG	1343	33.575	0.6363636363636364			7	SER	1343	33.575	0.7272727272727273
28	ARG	1344	33.6	0.6363636363636364			7	SER	1344	33.6	0.7272727272727273
28	ARG	1345	33.625	0.5454545454545454			7	SER	1345	33.625	0.6363636363636364
28	ARG	1346	33.65	0.5454545454545454			7	SER	1346	33.65	0.6363636363636364
28	ARG	1347	33.675	0.5454545454545454			7	SER	1347	33.675	0.7272727272727273
28	ARG	1348	33.7	0.6363636363636364			7	SER	1348	33.7	0.6363636363636364
28	ARG	1349	33.725	0.6363636363636364			7	SER	1349	33.725	0.7272727272727273
28	ARG	1350	33.75	0.5454545454545454			7	SER	1350	33.75	0.6363636363636364
28	ARG	1351	33.775	0.6363636363636364			7	SER	1351	33.775	0.6363636363636364
28	ARG	1352	33.8	0.6363636363636364			7	SER	1352	33.8	0.6363636363636364
28	ARG	1353	33.825	0.7272727272727273			7	SER	1353	33.825	0.6363636363636364
28	ARG	1354	33.85	0.6363636363636364			7	SER	1354	33.85	0.6363636363636364
28	ARG	1355	33.875	0.6363636363636364			7	SER	1355	33.875	0.6363636363636364
28	ARG	1356	33.9	0.7272727272727273			7	SER	1356	33.9	0.7272727272727273
28	ARG	1357	33.925	0.7272727272727273			7	SER	1357	33.925	0.7272727272727273
28	ARG	1358	33.95	0.7272727272727273			7	SER	1358	33.95	0.7272727272727273
28	ARG	1359	33.975	0.6363636363636364			7	SER	1359	33.975	0.6363636363636364
28	ARG	1360	34	0.7272727272727273			7	SER	1360	34	0.6363636363636364
28	ARG	1361	34.025	0.7272727272727273			7	SER	1361	34.025	0.6363636363636364
28	ARG	1362	34.05	0.8181818181818182			7	SER	1362	34.05	0.7272727272727273
28	ARG	1363	34.075	0.6363636363636364			7	SER	1363	34.075	0.7272727272727273
28	ARG	1364	34.1	0.7272727272727273			7	SER	1364	34.1	0.7272727272727273
28	ARG	1365	34.125	0.6363636363636364			7	SER	1365	34.125	0.8181818181818182
28	ARG	1366	34.15	0.6363636363636364			7	SER	1366	34.15	0.8181818181818182
28	ARG	1367	34.175	0.6363636363636364			7	SER	1367	34.175	0.7272727272727273
28	ARG	1368	34.2	0.6363636363636364			7	SER	1368	34.2	0.7272727272727273
28	ARG	1369	34.225	0.6363636363636364			7	SER	1369	34.225	0.8181818181818182
28	ARG	1370	34.25	0.45454545454545453			7	SER	1370	34.25	0.7272727272727273
28	ARG	1371	34.275	0.5454545454545454			7	SER	1371	34.275	0.7272727272727273
28	ARG	1372	34.3	0.36363636363636365			7	SER	1372	34.3	0.7272727272727273
28	ARG	1373	34.325	0.5454545454545454			7	SER	1373	34.325	0.7272727272727273
28	ARG	1374	34.35	0.36363636363636365			7	SER	1374	34.35	0.7272727272727273
28	ARG	1375	34.375	0.45454545454545453			7	SER	1375	34.375	0.8181818181818182
28	ARG	1376	34.4	0.5454545454545454			7	SER	1376	34.4	0.7272727272727273
28	ARG	1377	34.425	0.5454545454545454			7	SER	1377	34.425	0.8181818181818182
28	ARG	1378	34.45	0.45454545454545453			7	SER	1378	34.45	0.9090909090909091
28	ARG	1379	34.475	0.6363636363636364			7	SER	1379	34.475	0.9090909090909091
28	ARG	1380	34.5	0.45454545454545453			7	SER	1380	34.5	0.8181818181818182
28	ARG	1381	34.525	0.5454545454545454			7	SER	1381	34.525	0.9090909090909091
28	ARG	1382	34.55	0.6363636363636364			7	SER	1382	34.55	0.7272727272727273
28	ARG	1383	34.575	0.6363636363636364			7	SER	1383	34.575	0.8181818181818182
28	ARG	1384	34.6	0.7272727272727273			7	SER	1384	34.6	0.7272727272727273
28	ARG	1385	34.625	0.6363636363636364			7	SER	1385	34.625	0.7272727272727273
28	ARG	1386	34.65	0.6363636363636364			7	SER	1386	34.65	0.8181818181818182
28	ARG	1387	34.675	0.7272727272727273			7	SER	1387	34.675	0.7272727272727273
28	ARG	1388	34.7	0.5454545454545454			7	SER	1388	34.7	0.8181818181818182
28	ARG	1389	34.725	0.6363636363636364			7	SER	1389	34.725	0.9090909090909091
28	ARG	1390	34.75	0.6363636363636364			7	SER	1390	34.75	0.7272727272727273
28	ARG	1391	34.775	0.6363636363636364			7	SER	1391	34.775	0.8181818181818182
28	ARG	1392	34.8	0.5454545454545454			7	SER	1392	34.8	0.7272727272727273
28	ARG	1393	34.825	0.5454545454545454			7	SER	1393	34.825	0.7272727272727273
28	ARG	1394	34.85	0.5454545454545454			7	SER	1394	34.85	0.8181818181818182
28	ARG	1395	34.875	0.5454545454545454			7	SER	1395	34.875	0.7272727272727273
28	ARG	1396	34.9	0.5454545454545454			7	SER	1396	34.9	0.8181818181818182
28	ARG	1397	34.925	0.45454545454545453			7	SER	1397	34.925	0.8181818181818182
28	ARG	1398	34.95	0.5454545454545454			7	SER	1398	34.95	0.8181818181818182
28	ARG	1399	34.975	0.5454545454545454			7	SER	1399	34.975	0.7272727272727273
28	ARG	1400	35	0.5454545454545454			7	SER	1400	35	0.7272727272727273
28	ARG	1401	35.025	0.6363636363636364			7	SER	1401	35.025	0.8181818181818182
28	ARG	1402	35.05	0.6363636363636364			7	SER	1402	35.05	0.7272727272727273
28	ARG	1403	35.075	0.5454545454545454			7	SER	1403	35.075	0.7272727272727273
28	ARG	1404	35.1	0.2727272727272727			7	SER	1404	35.1	0.7272727272727273
28	ARG	1405	35.125	0.36363636363636365			7	SER	1405	35.125	0.7272727272727273
28	ARG	1406	35.15	0.5454545454545454			7	SER	1406	35.15	0.7272727272727273
28	ARG	1407	35.175	0.5454545454545454			7	SER	1407	35.175	0.8181818181818182
28	ARG	1408	35.2	0.5454545454545454			7	SER	1408	35.2	0.7272727272727273
28	ARG	1409	35.225	0.5454545454545454			7	SER	1409	35.225	0.7272727272727273
28	ARG	1410	35.25	0.6363636363636364			7	SER	1410	35.25	0.8181818181818182
28	ARG	1411	35.275	0.7272727272727273			7	SER	1411	35.275	0.7272727272727273
28	ARG	1412	35.3	0.5454545454545454			7	SER	1412	35.3	0.7272727272727273
28	ARG	1413	35.325	0.6363636363636364			7	SER	1413	35.325	0.8181818181818182
28	ARG	1414	35.35	0.7272727272727273			7	SER	1414	35.35	0.8181818181818182
28	ARG	1415	35.375	0.6363636363636364			7	SER	1415	35.375	0.8181818181818182
28	ARG	1416	35.4	0.45454545454545453			7	SER	1416	35.4	0.8181818181818182
28	ARG	1417	35.425	0.5454545454545454			7	SER	1417	35.425	0.7272727272727273
28	ARG	1418	35.45	0.6363636363636364			7	SER	1418	35.45	0.7272727272727273
28	ARG	1419	35.475	0.8181818181818182			7	SER	1419	35.475	0.8181818181818182
28	ARG	1420	35.5	0.7272727272727273			7	SER	1420	35.5	0.7272727272727273
28	ARG	1421	35.525	0.8181818181818182			7	SER	1421	35.525	0.7272727272727273
28	ARG	1422	35.55	0.8181818181818182			7	SER	1422	35.55	0.8181818181818182
28	ARG	1423	35.575	0.7272727272727273			7	SER	1423	35.575	0.8181818181818182
28	ARG	1424	35.6	0.7272727272727273			7	SER	1424	35.6	0.7272727272727273
28	ARG	1425	35.625	0.6363636363636364			7	SER	1425	35.625	0.7272727272727273
28	ARG	1426	35.65	0.6363636363636364			7	SER	1426	35.65	0.6363636363636364
28	ARG	1427	35.675	0.8181818181818182			7	SER	1427	35.675	0.6363636363636364
28	ARG	1428	35.7	0.8181818181818182			7	SER	1428	35.7	0.6363636363636364
28	ARG	1429	35.725	0.8181818181818182			7	SER	1429	35.725	0.6363636363636364
28	ARG	1430	35.75	0.7272727272727273			7	SER	1430	35.75	0.6363636363636364
28	ARG	1431	35.775	0.8181818181818182			7	SER	1431	35.775	0.6363636363636364
28	ARG	1432	35.8	0.8181818181818182			7	SER	1432	35.8	0.6363636363636364
28	ARG	1433	35.825	0.9090909090909091			7	SER	1433	35.825	0.6363636363636364
28	ARG	1434	35.85	0.8181818181818182			7	SER	1434	35.85	0.6363636363636364
28	ARG	1435	35.875	0.7272727272727273			7	SER	1435	35.875	0.6363636363636364
28	ARG	1436	35.9	0.9090909090909091			7	SER	1436	35.9	0.6363636363636364
28	ARG	1437	35.925	0.6363636363636364			7	SER	1437	35.925	0.6363636363636364
28	ARG	1438	35.95	0.7272727272727273			7	SER	1438	35.95	0.6363636363636364
28	ARG	1439	35.975	0.6363636363636364			7	SER	1439	35.975	0.6363636363636364
28	ARG	1440	36	0.6363636363636364			7	SER	1440	36	0.6363636363636364
28	ARG	1441	36.025	0.6363636363636364			7	SER	1441	36.025	0.7272727272727273
28	ARG	1442	36.05	0.6363636363636364			7	SER	1442	36.05	0.6363636363636364
28	ARG	1443	36.075	0.5454545454545454			7	SER	1443	36.075	0.6363636363636364
28	ARG	1444	36.1	0.5454545454545454			7	SER	1444	36.1	0.6363636363636364
28	ARG	1445	36.125	0.5454545454545454			7	SER	1445	36.125	0.6363636363636364
28	ARG	1446	36.15	0.5454545454545454			7	SER	1446	36.15	0.6363636363636364
28	ARG	1447	36.175	0.7272727272727273			7	SER	1447	36.175	0.6363636363636364
28	ARG	1448	36.2	0.6363636363636364			7	SER	1448	36.2	0.6363636363636364
28	ARG	1449	36.225	0.6363636363636364			7	SER	1449	36.225	0.6363636363636364
28	ARG	1450	36.25	0.7272727272727273			7	SER	1450	36.25	0.6363636363636364
28	ARG	1451	36.275	0.7272727272727273			7	SER	1451	36.275	0.6363636363636364
28	ARG	1452	36.3	0.7272727272727273			7	SER	1452	36.3	0.6363636363636364
28	ARG	1453	36.325	0.7272727272727273			7	SER	1453	36.325	0.6363636363636364
28	ARG	1454	36.35	0.6363636363636364			7	SER	1454	36.35	0.6363636363636364
28	ARG	1455	36.375	0.7272727272727273			7	SER	1455	36.375	0.7272727272727273
28	ARG	1456	36.4	0.7272727272727273			7	SER	1456	36.4	0.6363636363636364
28	ARG	1457	36.425	0.7272727272727273			7	SER	1457	36.425	0.6363636363636364
28	ARG	1458	36.45	0.7272727272727273			7	SER	1458	36.45	0.6363636363636364
28	ARG	1459	36.475	0.7272727272727273			7	SER	1459	36.475	0.6363636363636364
28	ARG	1460	36.5	0.6363636363636364			7	SER	1460	36.5	0.6363636363636364
28	ARG	1461	36.525	0.7272727272727273			7	SER	1461	36.525	0.6363636363636364
28	ARG	1462	36.55	0.7272727272727273			7	SER	1462	36.55	0.6363636363636364
28	ARG	1463	36.575	0.7272727272727273			7	SER	1463	36.575	0.6363636363636364
28	ARG	1464	36.6	0.8181818181818182			7	SER	1464	36.6	0.6363636363636364
28	ARG	1465	36.625	0.7272727272727273			7	SER	1465	36.625	0.6363636363636364
28	ARG	1466	36.65	0.8181818181818182			7	SER	1466	36.65	0.6363636363636364
28	ARG	1467	36.675	0.7272727272727273			7	SER	1467	36.675	0.6363636363636364
28	ARG	1468	36.7	0.8181818181818182			7	SER	1468	36.7	0.6363636363636364
28	ARG	1469	36.725	0.7272727272727273			7	SER	1469	36.725	0.6363636363636364
28	ARG	1470	36.75	0.5454545454545454			7	SER	1470	36.75	0.6363636363636364
28	ARG	1471	36.775	0.6363636363636364			7	SER	1471	36.775	0.7272727272727273
28	ARG	1472	36.8	0.7272727272727273			7	SER	1472	36.8	0.6363636363636364
28	ARG	1473	36.825	0.6363636363636364			7	SER	1473	36.825	0.6363636363636364
28	ARG	1474	36.85	0.5454545454545454			7	SER	1474	36.85	0.5454545454545454
28	ARG	1475	36.875	0.5454545454545454			7	SER	1475	36.875	0.6363636363636364
28	ARG	1476	36.9	0.7272727272727273			7	SER	1476	36.9	0.6363636363636364
28	ARG	1477	36.925	0.8181818181818182			7	SER	1477	36.925	0.6363636363636364
28	ARG	1478	36.95	0.7272727272727273			7	SER	1478	36.95	0.6363636363636364
28	ARG	1479	36.975	0.6363636363636364			7	SER	1479	36.975	0.6363636363636364
28	ARG	1480	37	0.6363636363636364			7	SER	1480	37	0.6363636363636364
28	ARG	1481	37.025	0.7272727272727273			7	SER	1481	37.025	0.6363636363636364
28	ARG	1482	37.05	0.6363636363636364			7	SER	1482	37.05	0.6363636363636364
28	ARG	1483	37.075	0.6363636363636364			7	SER	1483	37.075	0.6363636363636364
28	ARG	1484	37.1	0.7272727272727273			7	SER	1484	37.1	0.6363636363636364
28	ARG	1485	37.125	0.6363636363636364			7	SER	1485	37.125	0.6363636363636364
28	ARG	1486	37.15	0.7272727272727273			7	SER	1486	37.15	0.6363636363636364
28	ARG	1487	37.175	0.6363636363636364			7	SER	1487	37.175	0.7272727272727273
28	ARG	1488	37.2	0.7272727272727273			7	SER	1488	37.2	0.7272727272727273
28	ARG	1489	37.225	0.8181818181818182			7	SER	1489	37.225	0.5454545454545454
28	ARG	1490	37.25	0.7272727272727273			7	SER	1490	37.25	0.6363636363636364
28	ARG	1491	37.275	0.6363636363636364			7	SER	1491	37.275	0.6363636363636364
28	ARG	1492	37.3	0.6363636363636364			7	SER	1492	37.3	0.7272727272727273
28	ARG	1493	37.325	0.6363636363636364			7	SER	1493	37.325	0.6363636363636364
28	ARG	1494	37.35	0.45454545454545453			7	SER	1494	37.35	0.7272727272727273
28	ARG	1495	37.375	0.5454545454545454			7	SER	1495	37.375	0.6363636363636364
28	ARG	1496	37.4	0.5454545454545454			7	SER	1496	37.4	0.6363636363636364
28	ARG	1497	37.425	0.7272727272727273			7	SER	1497	37.425	0.5454545454545454
28	ARG	1498	37.45	0.7272727272727273			7	SER	1498	37.45	0.6363636363636364
28	ARG	1499	37.475	0.8181818181818182			7	SER	1499	37.475	0.5454545454545454
28	ARG	1500	37.5	0.8181818181818182			7	SER	1500	37.5	0.5454545454545454
28	ARG	1501	37.525	0.8181818181818182			7	SER	1501	37.525	0.5454545454545454
28	ARG	1502	37.55	0.8181818181818182			7	SER	1502	37.55	0.5454545454545454
28	ARG	1503	37.575	0.9090909090909091			7	SER	1503	37.575	0.5454545454545454
28	ARG	1504	37.6	0.7272727272727273			7	SER	1504	37.6	0.5454545454545454
28	ARG	1505	37.625	0.8181818181818182			7	SER	1505	37.625	0.6363636363636364
28	ARG	1506	37.65	0.8181818181818182			7	SER	1506	37.65	0.6363636363636364
28	ARG	1507	37.675	0.5454545454545454			7	SER	1507	37.675	0.5454545454545454
28	ARG	1508	37.7	0.6363636363636364			7	SER	1508	37.7	0.5454545454545454
28	ARG	1509	37.725	0.6363636363636364			7	SER	1509	37.725	0.6363636363636364
28	ARG	1510	37.75	0.6363636363636364			7	SER	1510	37.75	0.5454545454545454
28	ARG	1511	37.775	0.5454545454545454			7	SER	1511	37.775	0.5454545454545454
28	ARG	1512	37.8	0.7272727272727273			7	SER	1512	37.8	0.6363636363636364
28	ARG	1513	37.825	0.7272727272727273			7	SER	1513	37.825	0.6363636363636364
28	ARG	1514	37.85	0.5454545454545454			7	SER	1514	37.85	0.6363636363636364
28	ARG	1515	37.875	0.7272727272727273			7	SER	1515	37.875	0.45454545454545453
28	ARG	1516	37.9	0.7272727272727273			7	SER	1516	37.9	0.5454545454545454
28	ARG	1517	37.925	0.5454545454545454			7	SER	1517	37.925	0.5454545454545454
28	ARG	1518	37.95	0.7272727272727273			7	SER	1518	37.95	0.5454545454545454
28	ARG	1519	37.975	0.36363636363636365			7	SER	1519	37.975	0.45454545454545453
28	ARG	1520	38	0.45454545454545453			7	SER	1520	38	0.45454545454545453
28	ARG	1521	38.025	0.5454545454545454			7	SER	1521	38.025	0.45454545454545453
28	ARG	1522	38.05	0.36363636363636365			7	SER	1522	38.05	0.5454545454545454
28	ARG	1523	38.075	0.5454545454545454			7	SER	1523	38.075	0.6363636363636364
28	ARG	1524	38.1	0.45454545454545453			7	SER	1524	38.1	0.45454545454545453
28	ARG	1525	38.125	0.45454545454545453			7	SER	1525	38.125	0.5454545454545454
28	ARG	1526	38.15	0.36363636363636365			7	SER	1526	38.15	0.6363636363636364
28	ARG	1527	38.175	0.5454545454545454			7	SER	1527	38.175	0.6363636363636364
28	ARG	1528	38.2	0.5454545454545454			7	SER	1528	38.2	0.6363636363636364
28	ARG	1529	38.225	0.36363636363636365			7	SER	1529	38.225	0.6363636363636364
28	ARG	1530	38.25	0.5454545454545454			7	SER	1530	38.25	0.5454545454545454
28	ARG	1531	38.275	0.45454545454545453			7	SER	1531	38.275	0.6363636363636364
28	ARG	1532	38.3	0.45454545454545453			7	SER	1532	38.3	0.6363636363636364
28	ARG	1533	38.325	0.36363636363636365			7	SER	1533	38.325	0.5454545454545454
28	ARG	1534	38.35	0.45454545454545453			7	SER	1534	38.35	0.5454545454545454
28	ARG	1535	38.375	0.5454545454545454			7	SER	1535	38.375	0.5454545454545454
28	ARG	1536	38.4	0.5454545454545454			7	SER	1536	38.4	0.5454545454545454
28	ARG	1537	38.425	0.5454545454545454			7	SER	1537	38.425	0.6363636363636364
28	ARG	1538	38.45	0.45454545454545453			7	SER	1538	38.45	0.6363636363636364
28	ARG	1539	38.475	0.6363636363636364			7	SER	1539	38.475	0.45454545454545453
28	ARG	1540	38.5	0.45454545454545453			7	SER	1540	38.5	0.5454545454545454
28	ARG	1541	38.525	0.5454545454545454			7	SER	1541	38.525	0.5454545454545454
28	ARG	1542	38.55	0.36363636363636365			7	SER	1542	38.55	0.5454545454545454
28	ARG	1543	38.575	0.6363636363636364			7	SER	1543	38.575	0.5454545454545454
28	ARG	1544	38.6	0.6363636363636364			7	SER	1544	38.6	0.5454545454545454
28	ARG	1545	38.625	0.5454545454545454			7	SER	1545	38.625	0.5454545454545454
28	ARG	1546	38.65	0.5454545454545454			7	SER	1546	38.65	0.5454545454545454
28	ARG	1547	38.675	0.5454545454545454			7	SER	1547	38.675	0.6363636363636364
28	ARG	1548	38.7	0.6363636363636364			7	SER	1548	38.7	0.5454545454545454
28	ARG	1549	38.725	0.7272727272727273			7	SER	1549	38.725	0.5454545454545454
28	ARG	1550	38.75	0.7272727272727273			7	SER	1550	38.75	0.6363636363636364
28	ARG	1551	38.775	0.6363636363636364			7	SER	1551	38.775	0.5454545454545454
28	ARG	1552	38.8	0.5454545454545454			7	SER	1552	38.8	0.6363636363636364
28	ARG	1553	38.825	0.5454545454545454			7	SER	1553	38.825	0.5454545454545454
28	ARG	1554	38.85	0.6363636363636364			7	SER	1554	38.85	0.5454545454545454
28	ARG	1555	38.875	0.7272727272727273			7	SER	1555	38.875	0.5454545454545454
28	ARG	1556	38.9	0.8181818181818182			7	SER	1556	38.9	0.5454545454545454
28	ARG	1557	38.925	0.8181818181818182			7	SER	1557	38.925	0.5454545454545454
28	ARG	1558	38.95	0.7272727272727273			7	SER	1558	38.95	0.5454545454545454
28	ARG	1559	38.975	0.7272727272727273			7	SER	1559	38.975	0.5454545454545454
28	ARG	1560	39	0.6363636363636364			7	SER	1560	39	0.5454545454545454
28	ARG	1561	39.025	0.6363636363636364			7	SER	1561	39.025	0.5454545454545454
28	ARG	1562	39.05	0.7272727272727273			7	SER	1562	39.05	0.5454545454545454
28	ARG	1563	39.075	0.5454545454545454			7	SER	1563	39.075	0.5454545454545454
28	ARG	1564	39.1	0.5454545454545454			7	SER	1564	39.1	0.45454545454545453
28	ARG	1565	39.125	0.5454545454545454			7	SER	1565	39.125	0.5454545454545454
28	ARG	1566	39.15	0.5454545454545454			7	SER	1566	39.15	0.6363636363636364
28	ARG	1567	39.175	0.6363636363636364			7	SER	1567	39.175	0.5454545454545454
28	ARG	1568	39.2	0.6363636363636364			7	SER	1568	39.2	0.5454545454545454
28	ARG	1569	39.225	0.6363636363636364			7	SER	1569	39.225	0.5454545454545454
28	ARG	1570	39.25	0.6363636363636364			7	SER	1570	39.25	0.5454545454545454
28	ARG	1571	39.275	0.5454545454545454			7	SER	1571	39.275	0.5454545454545454
28	ARG	1572	39.3	0.6363636363636364			7	SER	1572	39.3	0.6363636363636364
28	ARG	1573	39.325	0.6363636363636364			7	SER	1573	39.325	0.5454545454545454
28	ARG	1574	39.35	0.5454545454545454			7	SER	1574	39.35	0.5454545454545454
28	ARG	1575	39.375	0.7272727272727273			7	SER	1575	39.375	0.5454545454545454
28	ARG	1576	39.4	0.6363636363636364			7	SER	1576	39.4	0.5454545454545454
28	ARG	1577	39.425	0.5454545454545454			7	SER	1577	39.425	0.5454545454545454
28	ARG	1578	39.45	0.7272727272727273			7	SER	1578	39.45	0.5454545454545454
28	ARG	1579	39.475	0.45454545454545453			7	SER	1579	39.475	0.5454545454545454
28	ARG	1580	39.5	0.5454545454545454			7	SER	1580	39.5	0.5454545454545454
28	ARG	1581	39.525	0.45454545454545453			7	SER	1581	39.525	0.5454545454545454
28	ARG	1582	39.55	0.45454545454545453			7	SER	1582	39.55	0.5454545454545454
28	ARG	1583	39.575	0.36363636363636365			7	SER	1583	39.575	0.5454545454545454
28	ARG	1584	39.6	0.45454545454545453			7	SER	1584	39.6	0.5454545454545454
28	ARG	1585	39.625	0.2727272727272727			7	SER	1585	39.625	0.6363636363636364
28	ARG	1586	39.65	0.2727272727272727			7	SER	1586	39.65	0.7272727272727273
28	ARG	1587	39.675	0.45454545454545453			7	SER	1587	39.675	0.7272727272727273
28	ARG	1588	39.7	0.36363636363636365			7	SER	1588	39.7	0.7272727272727273
28	ARG	1589	39.725	0.2727272727272727			7	SER	1589	39.725	0.7272727272727273
28	ARG	1590	39.75	0.5454545454545454			7	SER	1590	39.75	0.7272727272727273
28	ARG	1591	39.775	0.45454545454545453			7	SER	1591	39.775	0.7272727272727273
28	ARG	1592	39.8	0.6363636363636364			7	SER	1592	39.8	0.7272727272727273
28	ARG	1593	39.825	0.5454545454545454			7	SER	1593	39.825	0.7272727272727273
28	ARG	1594	39.85	0.5454545454545454			7	SER	1594	39.85	0.7272727272727273
28	ARG	1595	39.875	0.45454545454545453			7	SER	1595	39.875	0.7272727272727273
28	ARG	1596	39.9	0.6363636363636364			7	SER	1596	39.9	0.7272727272727273
28	ARG	1597	39.925	0.5454545454545454			7	SER	1597	39.925	0.7272727272727273
28	ARG	1598	39.95	0.5454545454545454			7	SER	1598	39.95	0.7272727272727273
28	ARG	1599	39.975	0.5454545454545454			7	SER	1599	39.975	0.7272727272727273
28	ARG	1600	40	0.5454545454545454			7	SER	1600	40	0.7272727272727273
28	ARG	1601	40.025	0.6363636363636364			8	VAL	0	0	1.0
28	ARG	1602	40.05	0.7272727272727273			8	VAL	1	0.025	0.9090909090909091
28	ARG	1603	40.075	0.7272727272727273			8	VAL	2	0.05	1.0
28	ARG	1604	40.1	0.7272727272727273			8	VAL	3	0.075	0.9090909090909091
28	ARG	1605	40.125	0.6363636363636364			8	VAL	4	0.1	0.9090909090909091
28	ARG	1606	40.15	0.6363636363636364			8	VAL	5	0.125	1.0
29	ARG	0	0	0.0			8	VAL	6	0.15	0.8181818181818182
29	ARG	1	0.025	0.0			8	VAL	7	0.175	1.0
29	ARG	2	0.05	0.09090909090909091			8	VAL	8	0.2	0.8181818181818182
29	ARG	3	0.075	0.09090909090909091			8	VAL	9	0.225	0.9090909090909091
29	ARG	4	0.1	0.09090909090909091			8	VAL	10	0.25	0.7272727272727273
29	ARG	5	0.125	0.18181818181818182			8	VAL	11	0.275	1.0
29	ARG	6	0.15	0.36363636363636365			8	VAL	12	0.3	0.9090909090909091
29	ARG	7	0.175	0.2727272727272727			8	VAL	13	0.325	1.0
29	ARG	8	0.2	0.09090909090909091			8	VAL	14	0.35	0.9090909090909091
29	ARG	9	0.225	0.2727272727272727			8	VAL	15	0.375	0.9090909090909091
29	ARG	10	0.25	0.2727272727272727			8	VAL	16	0.4	0.9090909090909091
29	ARG	11	0.275	0.18181818181818182			8	VAL	17	0.425	1.0
29	ARG	12	0.3	0.2727272727272727			8	VAL	18	0.45	0.9090909090909091
29	ARG	13	0.325	0.18181818181818182			8	VAL	19	0.475	0.9090909090909091
29	ARG	14	0.35	0.18181818181818182			8	VAL	20	0.5	0.8181818181818182
29	ARG	15	0.375	0.2727272727272727			8	VAL	21	0.525	0.9090909090909091
29	ARG	16	0.4	0.18181818181818182			8	VAL	22	0.55	0.9090909090909091
29	ARG	17	0.425	0.18181818181818182			8	VAL	23	0.575	0.9090909090909091
29	ARG	18	0.45	0.18181818181818182			8	VAL	24	0.6	0.8181818181818182
29	ARG	19	0.475	0.0			8	VAL	25	0.625	1.0
29	ARG	20	0.5	0.18181818181818182			8	VAL	26	0.65	0.8181818181818182
29	ARG	21	0.525	0.09090909090909091			8	VAL	27	0.675	0.8181818181818182
29	ARG	22	0.55	0.09090909090909091			8	VAL	28	0.7	0.8181818181818182
29	ARG	23	0.575	0.0			8	VAL	29	0.725	0.8181818181818182
29	ARG	24	0.6	0.09090909090909091			8	VAL	30	0.75	0.9090909090909091
29	ARG	25	0.625	0.18181818181818182			8	VAL	31	0.775	0.9090909090909091
29	ARG	26	0.65	0.36363636363636365			8	VAL	32	0.8	0.8181818181818182
29	ARG	27	0.675	0.18181818181818182			8	VAL	33	0.825	0.9090909090909091
29	ARG	28	0.7	0.09090909090909091			8	VAL	34	0.85	0.9090909090909091
29	ARG	29	0.725	0.18181818181818182			8	VAL	35	0.875	0.9090909090909091
29	ARG	30	0.75	0.18181818181818182			8	VAL	36	0.9	0.8181818181818182
29	ARG	31	0.775	0.18181818181818182			8	VAL	37	0.925	0.8181818181818182
29	ARG	32	0.8	0.2727272727272727			8	VAL	38	0.95	0.9090909090909091
29	ARG	33	0.825	0.0			8	VAL	39	0.975	0.9090909090909091
29	ARG	34	0.85	0.09090909090909091			8	VAL	40	1	0.9090909090909091
29	ARG	35	0.875	0.09090909090909091			8	VAL	41	1.025	0.9090909090909091
29	ARG	36	0.9	0.09090909090909091			8	VAL	42	1.05	0.9090909090909091
29	ARG	37	0.925	0.0			8	VAL	43	1.075	0.9090909090909091
29	ARG	38	0.95	0.0			8	VAL	44	1.1	0.9090909090909091
29	ARG	39	0.975	0.0			8	VAL	45	1.125	0.9090909090909091
29	ARG	40	1	0.18181818181818182			8	VAL	46	1.15	0.9090909090909091
29	ARG	41	1.025	0.18181818181818182			8	VAL	47	1.175	0.9090909090909091
29	ARG	42	1.05	0.18181818181818182			8	VAL	48	1.2	0.9090909090909091
29	ARG	43	1.075	0.09090909090909091			8	VAL	49	1.225	0.8181818181818182
29	ARG	44	1.1	0.0			8	VAL	50	1.25	0.9090909090909091
29	ARG	45	1.125	0.09090909090909091			8	VAL	51	1.275	0.9090909090909091
29	ARG	46	1.15	0.18181818181818182			8	VAL	52	1.3	0.9090909090909091
29	ARG	47	1.175	0.0			8	VAL	53	1.325	0.9090909090909091
29	ARG	48	1.2	0.09090909090909091			8	VAL	54	1.35	0.9090909090909091
29	ARG	49	1.225	0.18181818181818182			8	VAL	55	1.375	0.9090909090909091
29	ARG	50	1.25	0.0			8	VAL	56	1.4	0.9090909090909091
29	ARG	51	1.275	0.0			8	VAL	57	1.425	0.9090909090909091
29	ARG	52	1.3	0.0			8	VAL	58	1.45	0.9090909090909091
29	ARG	53	1.325	0.0			8	VAL	59	1.475	0.9090909090909091
29	ARG	54	1.35	0.0			8	VAL	60	1.5	0.9090909090909091
29	ARG	55	1.375	0.0			8	VAL	61	1.525	0.9090909090909091
29	ARG	56	1.4	0.18181818181818182			8	VAL	62	1.55	0.9090909090909091
29	ARG	57	1.425	0.09090909090909091			8	VAL	63	1.575	0.9090909090909091
29	ARG	58	1.45	0.09090909090909091			8	VAL	64	1.6	0.9090909090909091
29	ARG	59	1.475	0.0			8	VAL	65	1.625	0.9090909090909091
29	ARG	60	1.5	0.09090909090909091			8	VAL	66	1.65	0.9090909090909091
29	ARG	61	1.525	0.18181818181818182			8	VAL	67	1.675	0.9090909090909091
29	ARG	62	1.55	0.0			8	VAL	68	1.7	0.9090909090909091
29	ARG	63	1.575	0.18181818181818182			8	VAL	69	1.725	0.9090909090909091
29	ARG	64	1.6	0.09090909090909091			8	VAL	70	1.75	0.9090909090909091
29	ARG	65	1.625	0.09090909090909091			8	VAL	71	1.775	0.9090909090909091
29	ARG	66	1.65	0.09090909090909091			8	VAL	72	1.8	0.9090909090909091
29	ARG	67	1.675	0.09090909090909091			8	VAL	73	1.825	0.9090909090909091
29	ARG	68	1.7	0.0			8	VAL	74	1.85	0.9090909090909091
29	ARG	69	1.725	0.09090909090909091			8	VAL	75	1.875	0.8181818181818182
29	ARG	70	1.75	0.0			8	VAL	76	1.9	0.9090909090909091
29	ARG	71	1.775	0.0			8	VAL	77	1.925	0.9090909090909091
29	ARG	72	1.8	0.0			8	VAL	78	1.95	0.9090909090909091
29	ARG	73	1.825	0.0			8	VAL	79	1.975	0.9090909090909091
29	ARG	74	1.85	0.0			8	VAL	80	2	0.9090909090909091
29	ARG	75	1.875	0.09090909090909091			8	VAL	81	2.025	0.9090909090909091
29	ARG	76	1.9	0.09090909090909091			8	VAL	82	2.05	0.9090909090909091
29	ARG	77	1.925	0.18181818181818182			8	VAL	83	2.075	0.9090909090909091
29	ARG	78	1.95	0.09090909090909091			8	VAL	84	2.1	0.9090909090909091
29	ARG	79	1.975	0.0			8	VAL	85	2.125	0.9090909090909091
29	ARG	80	2	0.0			8	VAL	86	2.15	0.9090909090909091
29	ARG	81	2.025	0.09090909090909091			8	VAL	87	2.175	0.9090909090909091
29	ARG	82	2.05	0.09090909090909091			8	VAL	88	2.2	0.9090909090909091
29	ARG	83	2.075	0.0			8	VAL	89	2.225	0.9090909090909091
29	ARG	84	2.1	0.09090909090909091			8	VAL	90	2.25	0.9090909090909091
29	ARG	85	2.125	0.0			8	VAL	91	2.275	0.9090909090909091
29	ARG	86	2.15	0.09090909090909091			8	VAL	92	2.3	0.9090909090909091
29	ARG	87	2.175	0.09090909090909091			8	VAL	93	2.325	0.9090909090909091
29	ARG	88	2.2	0.09090909090909091			8	VAL	94	2.35	0.9090909090909091
29	ARG	89	2.225	0.09090909090909091			8	VAL	95	2.375	0.9090909090909091
29	ARG	90	2.25	0.0			8	VAL	96	2.4	0.9090909090909091
29	ARG	91	2.275	0.09090909090909091			8	VAL	97	2.425	0.9090909090909091
29	ARG	92	2.3	0.09090909090909091			8	VAL	98	2.45	0.9090909090909091
29	ARG	93	2.325	0.09090909090909091			8	VAL	99	2.475	0.9090909090909091
29	ARG	94	2.35	0.09090909090909091			8	VAL	100	2.5	0.9090909090909091
29	ARG	95	2.375	0.0			8	VAL	101	2.525	0.9090909090909091
29	ARG	96	2.4	0.09090909090909091			8	VAL	102	2.55	0.9090909090909091
29	ARG	97	2.425	0.09090909090909091			8	VAL	103	2.575	0.9090909090909091
29	ARG	98	2.45	0.09090909090909091			8	VAL	104	2.6	0.9090909090909091
29	ARG	99	2.475	0.18181818181818182			8	VAL	105	2.625	0.9090909090909091
29	ARG	100	2.5	0.09090909090909091			8	VAL	106	2.65	0.9090909090909091
29	ARG	101	2.525	0.0			8	VAL	107	2.675	0.9090909090909091
29	ARG	102	2.55	0.09090909090909091			8	VAL	108	2.7	0.9090909090909091
29	ARG	103	2.575	0.09090909090909091			8	VAL	109	2.725	0.9090909090909091
29	ARG	104	2.6	0.09090909090909091			8	VAL	110	2.75	0.9090909090909091
29	ARG	105	2.625	0.09090909090909091			8	VAL	111	2.775	0.9090909090909091
29	ARG	106	2.65	0.09090909090909091			8	VAL	112	2.8	0.9090909090909091
29	ARG	107	2.675	0.09090909090909091			8	VAL	113	2.825	0.9090909090909091
29	ARG	108	2.7	0.0			8	VAL	114	2.85	0.9090909090909091
29	ARG	109	2.725	0.0			8	VAL	115	2.875	0.9090909090909091
29	ARG	110	2.75	0.09090909090909091			8	VAL	116	2.9	0.9090909090909091
29	ARG	111	2.775	0.0			8	VAL	117	2.925	0.9090909090909091
29	ARG	112	2.8	0.0			8	VAL	118	2.95	0.9090909090909091
29	ARG	113	2.825	0.0			8	VAL	119	2.975	0.9090909090909091
29	ARG	114	2.85	0.0			8	VAL	120	3	0.9090909090909091
29	ARG	115	2.875	0.0			8	VAL	121	3.025	0.9090909090909091
29	ARG	116	2.9	0.0			8	VAL	122	3.05	0.9090909090909091
29	ARG	117	2.925	0.0			8	VAL	123	3.075	0.9090909090909091
29	ARG	118	2.95	0.0			8	VAL	124	3.1	0.9090909090909091
29	ARG	119	2.975	0.09090909090909091			8	VAL	125	3.125	0.9090909090909091
29	ARG	120	3	0.0			8	VAL	126	3.15	0.9090909090909091
29	ARG	121	3.025	0.0			8	VAL	127	3.175	0.9090909090909091
29	ARG	122	3.05	0.0			8	VAL	128	3.2	0.9090909090909091
29	ARG	123	3.075	0.0			8	VAL	129	3.225	0.9090909090909091
29	ARG	124	3.1	0.0			8	VAL	130	3.25	0.8181818181818182
29	ARG	125	3.125	0.0			8	VAL	131	3.275	0.9090909090909091
29	ARG	126	3.15	0.0			8	VAL	132	3.3	0.9090909090909091
29	ARG	127	3.175	0.0			8	VAL	133	3.325	0.9090909090909091
29	ARG	128	3.2	0.0			8	VAL	134	3.35	0.8181818181818182
29	ARG	129	3.225	0.0			8	VAL	135	3.375	0.9090909090909091
29	ARG	130	3.25	0.0			8	VAL	136	3.4	0.9090909090909091
29	ARG	131	3.275	0.0			8	VAL	137	3.425	0.9090909090909091
29	ARG	132	3.3	0.0			8	VAL	138	3.45	0.9090909090909091
29	ARG	133	3.325	0.09090909090909091			8	VAL	139	3.475	0.9090909090909091
29	ARG	134	3.35	0.0			8	VAL	140	3.5	0.9090909090909091
29	ARG	135	3.375	0.09090909090909091			8	VAL	141	3.525	0.9090909090909091
29	ARG	136	3.4	0.0			8	VAL	142	3.55	0.9090909090909091
29	ARG	137	3.425	0.0			8	VAL	143	3.575	0.9090909090909091
29	ARG	138	3.45	0.0			8	VAL	144	3.6	0.9090909090909091
29	ARG	139	3.475	0.0			8	VAL	145	3.625	0.9090909090909091
29	ARG	140	3.5	0.0			8	VAL	146	3.65	0.9090909090909091
29	ARG	141	3.525	0.0			8	VAL	147	3.675	0.9090909090909091
29	ARG	142	3.55	0.0			8	VAL	148	3.7	0.9090909090909091
29	ARG	143	3.575	0.0			8	VAL	149	3.725	0.9090909090909091
29	ARG	144	3.6	0.0			8	VAL	150	3.75	0.9090909090909091
29	ARG	145	3.625	0.0			8	VAL	151	3.775	0.9090909090909091
29	ARG	146	3.65	0.0			8	VAL	152	3.8	0.9090909090909091
29	ARG	147	3.675	0.0			8	VAL	153	3.825	0.9090909090909091
29	ARG	148	3.7	0.0			8	VAL	154	3.85	0.9090909090909091
29	ARG	149	3.725	0.0			8	VAL	155	3.875	0.9090909090909091
29	ARG	150	3.75	0.09090909090909091			8	VAL	156	3.9	0.9090909090909091
29	ARG	151	3.775	0.09090909090909091			8	VAL	157	3.925	0.9090909090909091
29	ARG	152	3.8	0.0			8	VAL	158	3.95	0.9090909090909091
29	ARG	153	3.825	0.0			8	VAL	159	3.975	0.9090909090909091
29	ARG	154	3.85	0.0			8	VAL	160	4	0.9090909090909091
29	ARG	155	3.875	0.0			8	VAL	161	4.025	0.9090909090909091
29	ARG	156	3.9	0.0			8	VAL	162	4.05	0.9090909090909091
29	ARG	157	3.925	0.0			8	VAL	163	4.075	0.9090909090909091
29	ARG	158	3.95	0.0			8	VAL	164	4.1	0.9090909090909091
29	ARG	159	3.975	0.0			8	VAL	165	4.125	0.9090909090909091
29	ARG	160	4	0.0			8	VAL	166	4.15	0.9090909090909091
29	ARG	161	4.025	0.0			8	VAL	167	4.175	0.9090909090909091
29	ARG	162	4.05	0.0			8	VAL	168	4.2	0.9090909090909091
29	ARG	163	4.075	0.0			8	VAL	169	4.225	0.9090909090909091
29	ARG	164	4.1	0.0			8	VAL	170	4.25	0.9090909090909091
29	ARG	165	4.125	0.0			8	VAL	171	4.275	0.9090909090909091
29	ARG	166	4.15	0.0			8	VAL	172	4.3	0.9090909090909091
29	ARG	167	4.175	0.09090909090909091			8	VAL	173	4.325	0.9090909090909091
29	ARG	168	4.2	0.0			8	VAL	174	4.35	0.9090909090909091
29	ARG	169	4.225	0.0			8	VAL	175	4.375	0.9090909090909091
29	ARG	170	4.25	0.0			8	VAL	176	4.4	0.9090909090909091
29	ARG	171	4.275	0.0			8	VAL	177	4.425	0.9090909090909091
29	ARG	172	4.3	0.0			8	VAL	178	4.45	0.9090909090909091
29	ARG	173	4.325	0.0			8	VAL	179	4.475	0.9090909090909091
29	ARG	174	4.35	0.0			8	VAL	180	4.5	0.9090909090909091
29	ARG	175	4.375	0.0			8	VAL	181	4.525	0.9090909090909091
29	ARG	176	4.4	0.0			8	VAL	182	4.55	0.9090909090909091
29	ARG	177	4.425	0.0			8	VAL	183	4.575	0.9090909090909091
29	ARG	178	4.45	0.0			8	VAL	184	4.6	0.9090909090909091
29	ARG	179	4.475	0.0			8	VAL	185	4.625	0.9090909090909091
29	ARG	180	4.5	0.09090909090909091			8	VAL	186	4.65	0.9090909090909091
29	ARG	181	4.525	0.0			8	VAL	187	4.675	0.9090909090909091
29	ARG	182	4.55	0.09090909090909091			8	VAL	188	4.7	0.9090909090909091
29	ARG	183	4.575	0.0			8	VAL	189	4.725	0.9090909090909091
29	ARG	184	4.6	0.18181818181818182			8	VAL	190	4.75	0.9090909090909091
29	ARG	185	4.625	0.0			8	VAL	191	4.775	0.9090909090909091
29	ARG	186	4.65	0.09090909090909091			8	VAL	192	4.8	0.9090909090909091
29	ARG	187	4.675	0.09090909090909091			8	VAL	193	4.825	0.9090909090909091
29	ARG	188	4.7	0.09090909090909091			8	VAL	194	4.85	0.9090909090909091
29	ARG	189	4.725	0.09090909090909091			8	VAL	195	4.875	0.9090909090909091
29	ARG	190	4.75	0.09090909090909091			8	VAL	196	4.9	0.9090909090909091
29	ARG	191	4.775	0.0			8	VAL	197	4.925	0.9090909090909091
29	ARG	192	4.8	0.0			8	VAL	198	4.95	0.9090909090909091
29	ARG	193	4.825	0.09090909090909091			8	VAL	199	4.975	0.9090909090909091
29	ARG	194	4.85	0.0			8	VAL	200	5	0.9090909090909091
29	ARG	195	4.875	0.0			8	VAL	201	5.025	0.8181818181818182
29	ARG	196	4.9	0.0			8	VAL	202	5.05	0.9090909090909091
29	ARG	197	4.925	0.09090909090909091			8	VAL	203	5.075	0.9090909090909091
29	ARG	198	4.95	0.09090909090909091			8	VAL	204	5.1	0.9090909090909091
29	ARG	199	4.975	0.0			8	VAL	205	5.125	0.9090909090909091
29	ARG	200	5	0.09090909090909091			8	VAL	206	5.15	0.9090909090909091
29	ARG	201	5.025	0.18181818181818182			8	VAL	207	5.175	0.9090909090909091
29	ARG	202	5.05	0.09090909090909091			8	VAL	208	5.2	0.9090909090909091
29	ARG	203	5.075	0.0			8	VAL	209	5.225	0.9090909090909091
29	ARG	204	5.1	0.09090909090909091			8	VAL	210	5.25	0.9090909090909091
29	ARG	205	5.125	0.0			8	VAL	211	5.275	0.9090909090909091
29	ARG	206	5.15	0.09090909090909091			8	VAL	212	5.3	0.9090909090909091
29	ARG	207	5.175	0.09090909090909091			8	VAL	213	5.325	0.9090909090909091
29	ARG	208	5.2	0.09090909090909091			8	VAL	214	5.35	0.9090909090909091
29	ARG	209	5.225	0.18181818181818182			8	VAL	215	5.375	0.9090909090909091
29	ARG	210	5.25	0.09090909090909091			8	VAL	216	5.4	0.9090909090909091
29	ARG	211	5.275	0.18181818181818182			8	VAL	217	5.425	0.9090909090909091
29	ARG	212	5.3	0.18181818181818182			8	VAL	218	5.45	0.9090909090909091
29	ARG	213	5.325	0.18181818181818182			8	VAL	219	5.475	0.9090909090909091
29	ARG	214	5.35	0.18181818181818182			8	VAL	220	5.5	0.9090909090909091
29	ARG	215	5.375	0.09090909090909091			8	VAL	221	5.525	0.9090909090909091
29	ARG	216	5.4	0.0			8	VAL	222	5.55	0.9090909090909091
29	ARG	217	5.425	0.09090909090909091			8	VAL	223	5.575	0.9090909090909091
29	ARG	218	5.45	0.09090909090909091			8	VAL	224	5.6	0.9090909090909091
29	ARG	219	5.475	0.09090909090909091			8	VAL	225	5.625	0.9090909090909091
29	ARG	220	5.5	0.0			8	VAL	226	5.65	0.9090909090909091
29	ARG	221	5.525	0.18181818181818182			8	VAL	227	5.675	0.9090909090909091
29	ARG	222	5.55	0.2727272727272727			8	VAL	228	5.7	0.9090909090909091
29	ARG	223	5.575	0.18181818181818182			8	VAL	229	5.725	0.9090909090909091
29	ARG	224	5.6	0.18181818181818182			8	VAL	230	5.75	0.9090909090909091
29	ARG	225	5.625	0.18181818181818182			8	VAL	231	5.775	0.9090909090909091
29	ARG	226	5.65	0.0			8	VAL	232	5.8	0.9090909090909091
29	ARG	227	5.675	0.09090909090909091			8	VAL	233	5.825	0.9090909090909091
29	ARG	228	5.7	0.18181818181818182			8	VAL	234	5.85	0.9090909090909091
29	ARG	229	5.725	0.18181818181818182			8	VAL	235	5.875	0.9090909090909091
29	ARG	230	5.75	0.18181818181818182			8	VAL	236	5.9	0.9090909090909091
29	ARG	231	5.775	0.09090909090909091			8	VAL	237	5.925	0.9090909090909091
29	ARG	232	5.8	0.09090909090909091			8	VAL	238	5.95	0.9090909090909091
29	ARG	233	5.825	0.09090909090909091			8	VAL	239	5.975	0.9090909090909091
29	ARG	234	5.85	0.18181818181818182			8	VAL	240	6	0.9090909090909091
29	ARG	235	5.875	0.18181818181818182			8	VAL	241	6.025	0.9090909090909091
29	ARG	236	5.9	0.18181818181818182			8	VAL	242	6.05	0.9090909090909091
29	ARG	237	5.925	0.18181818181818182			8	VAL	243	6.075	0.9090909090909091
29	ARG	238	5.95	0.18181818181818182			8	VAL	244	6.1	0.9090909090909091
29	ARG	239	5.975	0.09090909090909091			8	VAL	245	6.125	0.9090909090909091
29	ARG	240	6	0.18181818181818182			8	VAL	246	6.15	0.9090909090909091
29	ARG	241	6.025	0.18181818181818182			8	VAL	247	6.175	0.9090909090909091
29	ARG	242	6.05	0.2727272727272727			8	VAL	248	6.2	0.9090909090909091
29	ARG	243	6.075	0.09090909090909091			8	VAL	249	6.225	0.9090909090909091
29	ARG	244	6.1	0.09090909090909091			8	VAL	250	6.25	0.9090909090909091
29	ARG	245	6.125	0.09090909090909091			8	VAL	251	6.275	0.9090909090909091
29	ARG	246	6.15	0.09090909090909091			8	VAL	252	6.3	0.9090909090909091
29	ARG	247	6.175	0.18181818181818182			8	VAL	253	6.325	0.9090909090909091
29	ARG	248	6.2	0.18181818181818182			8	VAL	254	6.35	0.9090909090909091
29	ARG	249	6.225	0.18181818181818182			8	VAL	255	6.375	0.8181818181818182
29	ARG	250	6.25	0.36363636363636365			8	VAL	256	6.4	0.9090909090909091
29	ARG	251	6.275	0.36363636363636365			8	VAL	257	6.425	0.9090909090909091
29	ARG	252	6.3	0.18181818181818182			8	VAL	258	6.45	0.9090909090909091
29	ARG	253	6.325	0.36363636363636365			8	VAL	259	6.475	0.9090909090909091
29	ARG	254	6.35	0.18181818181818182			8	VAL	260	6.5	0.9090909090909091
29	ARG	255	6.375	0.2727272727272727			8	VAL	261	6.525	0.9090909090909091
29	ARG	256	6.4	0.2727272727272727			8	VAL	262	6.55	0.9090909090909091
29	ARG	257	6.425	0.18181818181818182			8	VAL	263	6.575	0.9090909090909091
29	ARG	258	6.45	0.2727272727272727			8	VAL	264	6.6	0.9090909090909091
29	ARG	259	6.475	0.18181818181818182			8	VAL	265	6.625	0.9090909090909091
29	ARG	260	6.5	0.18181818181818182			8	VAL	266	6.65	0.9090909090909091
29	ARG	261	6.525	0.09090909090909091			8	VAL	267	6.675	0.9090909090909091
29	ARG	262	6.55	0.18181818181818182			8	VAL	268	6.7	0.9090909090909091
29	ARG	263	6.575	0.2727272727272727			8	VAL	269	6.725	0.9090909090909091
29	ARG	264	6.6	0.09090909090909091			8	VAL	270	6.75	0.9090909090909091
29	ARG	265	6.625	0.09090909090909091			8	VAL	271	6.775	0.9090909090909091
29	ARG	266	6.65	0.18181818181818182			8	VAL	272	6.8	0.9090909090909091
29	ARG	267	6.675	0.18181818181818182			8	VAL	273	6.825	0.9090909090909091
29	ARG	268	6.7	0.2727272727272727			8	VAL	274	6.85	0.9090909090909091
29	ARG	269	6.725	0.2727272727272727			8	VAL	275	6.875	0.9090909090909091
29	ARG	270	6.75	0.18181818181818182			8	VAL	276	6.9	0.9090909090909091
29	ARG	271	6.775	0.2727272727272727			8	VAL	277	6.925	0.9090909090909091
29	ARG	272	6.8	0.2727272727272727			8	VAL	278	6.95	0.9090909090909091
29	ARG	273	6.825	0.2727272727272727			8	VAL	279	6.975	0.9090909090909091
29	ARG	274	6.85	0.18181818181818182			8	VAL	280	7	0.9090909090909091
29	ARG	275	6.875	0.09090909090909091			8	VAL	281	7.025	0.9090909090909091
29	ARG	276	6.9	0.09090909090909091			8	VAL	282	7.05	0.9090909090909091
29	ARG	277	6.925	0.18181818181818182			8	VAL	283	7.075	0.9090909090909091
29	ARG	278	6.95	0.18181818181818182			8	VAL	284	7.1	0.9090909090909091
29	ARG	279	6.975	0.09090909090909091			8	VAL	285	7.125	0.9090909090909091
29	ARG	280	7	0.2727272727272727			8	VAL	286	7.15	0.9090909090909091
29	ARG	281	7.025	0.09090909090909091			8	VAL	287	7.175	0.9090909090909091
29	ARG	282	7.05	0.18181818181818182			8	VAL	288	7.2	0.9090909090909091
29	ARG	283	7.075	0.18181818181818182			8	VAL	289	7.225	0.9090909090909091
29	ARG	284	7.1	0.2727272727272727			8	VAL	290	7.25	0.9090909090909091
29	ARG	285	7.125	0.09090909090909091			8	VAL	291	7.275	0.9090909090909091
29	ARG	286	7.15	0.18181818181818182			8	VAL	292	7.3	0.9090909090909091
29	ARG	287	7.175	0.18181818181818182			8	VAL	293	7.325	0.9090909090909091
29	ARG	288	7.2	0.18181818181818182			8	VAL	294	7.35	0.9090909090909091
29	ARG	289	7.225	0.09090909090909091			8	VAL	295	7.375	0.9090909090909091
29	ARG	290	7.25	0.18181818181818182			8	VAL	296	7.4	0.9090909090909091
29	ARG	291	7.275	0.09090909090909091			8	VAL	297	7.425	0.9090909090909091
29	ARG	292	7.3	0.2727272727272727			8	VAL	298	7.45	0.9090909090909091
29	ARG	293	7.325	0.18181818181818182			8	VAL	299	7.475	0.9090909090909091
29	ARG	294	7.35	0.18181818181818182			8	VAL	300	7.5	0.9090909090909091
29	ARG	295	7.375	0.09090909090909091			8	VAL	301	7.525	0.9090909090909091
29	ARG	296	7.4	0.09090909090909091			8	VAL	302	7.55	0.9090909090909091
29	ARG	297	7.425	0.18181818181818182			8	VAL	303	7.575	0.9090909090909091
29	ARG	298	7.45	0.18181818181818182			8	VAL	304	7.6	0.9090909090909091
29	ARG	299	7.475	0.2727272727272727			8	VAL	305	7.625	0.9090909090909091
29	ARG	300	7.5	0.18181818181818182			8	VAL	306	7.65	0.9090909090909091
29	ARG	301	7.525	0.18181818181818182			8	VAL	307	7.675	0.9090909090909091
29	ARG	302	7.55	0.0			8	VAL	308	7.7	0.9090909090909091
29	ARG	303	7.575	0.09090909090909091			8	VAL	309	7.725	0.9090909090909091
29	ARG	304	7.6	0.09090909090909091			8	VAL	310	7.75	0.9090909090909091
29	ARG	305	7.625	0.09090909090909091			8	VAL	311	7.775	0.9090909090909091
29	ARG	306	7.65	0.2727272727272727			8	VAL	312	7.8	0.9090909090909091
29	ARG	307	7.675	0.18181818181818182			8	VAL	313	7.825	0.9090909090909091
29	ARG	308	7.7	0.0			8	VAL	314	7.85	0.9090909090909091
29	ARG	309	7.725	0.0			8	VAL	315	7.875	0.9090909090909091
29	ARG	310	7.75	0.09090909090909091			8	VAL	316	7.9	0.9090909090909091
29	ARG	311	7.775	0.09090909090909091			8	VAL	317	7.925	0.9090909090909091
29	ARG	312	7.8	0.2727272727272727			8	VAL	318	7.95	0.9090909090909091
29	ARG	313	7.825	0.09090909090909091			8	VAL	319	7.975	0.9090909090909091
29	ARG	314	7.85	0.18181818181818182			8	VAL	320	8	0.9090909090909091
29	ARG	315	7.875	0.18181818181818182			8	VAL	321	8.025	0.9090909090909091
29	ARG	316	7.9	0.09090909090909091			8	VAL	322	8.05	0.9090909090909091
29	ARG	317	7.925	0.2727272727272727			8	VAL	323	8.075	0.9090909090909091
29	ARG	318	7.95	0.09090909090909091			8	VAL	324	8.1	0.9090909090909091
29	ARG	319	7.975	0.18181818181818182			8	VAL	325	8.125	0.9090909090909091
29	ARG	320	8	0.09090909090909091			8	VAL	326	8.15	0.9090909090909091
29	ARG	321	8.025	0.2727272727272727			8	VAL	327	8.175	0.9090909090909091
29	ARG	322	8.05	0.18181818181818182			8	VAL	328	8.2	0.8181818181818182
29	ARG	323	8.075	0.2727272727272727			8	VAL	329	8.225	0.9090909090909091
29	ARG	324	8.1	0.09090909090909091			8	VAL	330	8.25	0.9090909090909091
29	ARG	325	8.125	0.09090909090909091			8	VAL	331	8.275	0.9090909090909091
29	ARG	326	8.15	0.18181818181818182			8	VAL	332	8.3	0.9090909090909091
29	ARG	327	8.175	0.2727272727272727			8	VAL	333	8.325	0.9090909090909091
29	ARG	328	8.2	0.0			8	VAL	334	8.35	0.9090909090909091
29	ARG	329	8.225	0.09090909090909091			8	VAL	335	8.375	0.9090909090909091
29	ARG	330	8.25	0.2727272727272727			8	VAL	336	8.4	0.9090909090909091
29	ARG	331	8.275	0.2727272727272727			8	VAL	337	8.425	0.9090909090909091
29	ARG	332	8.3	0.18181818181818182			8	VAL	338	8.45	0.9090909090909091
29	ARG	333	8.325	0.2727272727272727			8	VAL	339	8.475	0.9090909090909091
29	ARG	334	8.35	0.2727272727272727			8	VAL	340	8.5	0.9090909090909091
29	ARG	335	8.375	0.2727272727272727			8	VAL	341	8.525	0.9090909090909091
29	ARG	336	8.4	0.2727272727272727			8	VAL	342	8.55	0.9090909090909091
29	ARG	337	8.425	0.2727272727272727			8	VAL	343	8.575	0.9090909090909091
29	ARG	338	8.45	0.18181818181818182			8	VAL	344	8.6	0.9090909090909091
29	ARG	339	8.475	0.18181818181818182			8	VAL	345	8.625	0.9090909090909091
29	ARG	340	8.5	0.0			8	VAL	346	8.65	0.9090909090909091
29	ARG	341	8.525	0.18181818181818182			8	VAL	347	8.675	0.9090909090909091
29	ARG	342	8.55	0.09090909090909091			8	VAL	348	8.7	0.9090909090909091
29	ARG	343	8.575	0.09090909090909091			8	VAL	349	8.725	0.9090909090909091
29	ARG	344	8.6	0.09090909090909091			8	VAL	350	8.75	0.9090909090909091
29	ARG	345	8.625	0.2727272727272727			8	VAL	351	8.775	0.9090909090909091
29	ARG	346	8.65	0.2727272727272727			8	VAL	352	8.8	0.9090909090909091
29	ARG	347	8.675	0.0			8	VAL	353	8.825	0.9090909090909091
29	ARG	348	8.7	0.09090909090909091			8	VAL	354	8.85	0.9090909090909091
29	ARG	349	8.725	0.36363636363636365			8	VAL	355	8.875	0.9090909090909091
29	ARG	350	8.75	0.2727272727272727			8	VAL	356	8.9	0.9090909090909091
29	ARG	351	8.775	0.2727272727272727			8	VAL	357	8.925	0.9090909090909091
29	ARG	352	8.8	0.09090909090909091			8	VAL	358	8.95	0.9090909090909091
29	ARG	353	8.825	0.09090909090909091			8	VAL	359	8.975	0.9090909090909091
29	ARG	354	8.85	0.2727272727272727			8	VAL	360	9	0.9090909090909091
29	ARG	355	8.875	0.2727272727272727			8	VAL	361	9.025	0.9090909090909091
29	ARG	356	8.9	0.18181818181818182			8	VAL	362	9.05	0.9090909090909091
29	ARG	357	8.925	0.09090909090909091			8	VAL	363	9.075	0.9090909090909091
29	ARG	358	8.95	0.18181818181818182			8	VAL	364	9.1	0.9090909090909091
29	ARG	359	8.975	0.09090909090909091			8	VAL	365	9.125	0.9090909090909091
29	ARG	360	9	0.0			8	VAL	366	9.15	0.9090909090909091
29	ARG	361	9.025	0.09090909090909091			8	VAL	367	9.175	0.9090909090909091
29	ARG	362	9.05	0.09090909090909091			8	VAL	368	9.2	0.9090909090909091
29	ARG	363	9.075	0.09090909090909091			8	VAL	369	9.225	0.9090909090909091
29	ARG	364	9.1	0.0			8	VAL	370	9.25	0.9090909090909091
29	ARG	365	9.125	0.09090909090909091			8	VAL	371	9.275	0.9090909090909091
29	ARG	366	9.15	0.09090909090909091			8	VAL	372	9.3	0.9090909090909091
29	ARG	367	9.175	0.09090909090909091			8	VAL	373	9.325	0.9090909090909091
29	ARG	368	9.2	0.09090909090909091			8	VAL	374	9.35	0.9090909090909091
29	ARG	369	9.225	0.09090909090909091			8	VAL	375	9.375	0.9090909090909091
29	ARG	370	9.25	0.0			8	VAL	376	9.4	0.9090909090909091
29	ARG	371	9.275	0.09090909090909091			8	VAL	377	9.425	0.9090909090909091
29	ARG	372	9.3	0.18181818181818182			8	VAL	378	9.45	0.9090909090909091
29	ARG	373	9.325	0.2727272727272727			8	VAL	379	9.475	0.9090909090909091
29	ARG	374	9.35	0.18181818181818182			8	VAL	380	9.5	0.9090909090909091
29	ARG	375	9.375	0.18181818181818182			8	VAL	381	9.525	0.9090909090909091
29	ARG	376	9.4	0.09090909090909091			8	VAL	382	9.55	0.9090909090909091
29	ARG	377	9.425	0.18181818181818182			8	VAL	383	9.575	0.9090909090909091
29	ARG	378	9.45	0.18181818181818182			8	VAL	384	9.6	0.9090909090909091
29	ARG	379	9.475	0.18181818181818182			8	VAL	385	9.625	0.8181818181818182
29	ARG	380	9.5	0.18181818181818182			8	VAL	386	9.65	0.8181818181818182
29	ARG	381	9.525	0.18181818181818182			8	VAL	387	9.675	0.9090909090909091
29	ARG	382	9.55	0.18181818181818182			8	VAL	388	9.7	0.9090909090909091
29	ARG	383	9.575	0.18181818181818182			8	VAL	389	9.725	0.9090909090909091
29	ARG	384	9.6	0.18181818181818182			8	VAL	390	9.75	0.9090909090909091
29	ARG	385	9.625	0.18181818181818182			8	VAL	391	9.775	0.9090909090909091
29	ARG	386	9.65	0.2727272727272727			8	VAL	392	9.8	0.9090909090909091
29	ARG	387	9.675	0.18181818181818182			8	VAL	393	9.825	0.9090909090909091
29	ARG	388	9.7	0.18181818181818182			8	VAL	394	9.85	0.9090909090909091
29	ARG	389	9.725	0.18181818181818182			8	VAL	395	9.875	0.9090909090909091
29	ARG	390	9.75	0.09090909090909091			8	VAL	396	9.9	0.9090909090909091
[truncated: 41,391 more rows]

## Sheet: Figure 5b
Raw Data Figure 5b
Actin only			Actin ITPKA			USP54 M1
27.4907	-0.000203371		27.6336	-0.000210274		27.5147	-0.000278977
54.9814	-0.000480186		55.2672	-0.000649751		55.0293	-0.000837596
82.4721	-0.000826005		82.9008	-0.00114772		82.544	-0.00143568
109.963	-0.00116398		110.534	-0.00164015		110.059	-0.00198379
137.453	-0.00153721		138.168	-0.00193823		137.573	-0.00281004
164.944	-0.00196748		165.802	-0.00207724		165.088	-0.0040133

## Sheet: Figure 5c
Raw data Figure 5 c
	RMSF (A)		RMSF (A)		RMSF (A)				Raw data delta actin Figure 5 c
Residue	actin_mean	actin_sd	actin_itpka_mean	actin_itpka_sd	actin_usp54_m1_mean	actin_usp54_m1_sd			Residue	Delta RMSF (A Actin+ITPKA - Actin)			Residue	Delta RMSF (A Actin+USP54 M1 - Actin)
5	3.42985	0.120829	3.02273	0.285049	3.50819	0.232801			5	-0.407121			5	0.0783452
6	2.69808	0.219922	2.32338	0.208721	2.73077	0.235826			6	-0.374701			6	0.0326862
7	2.36276	0.251272	1.95905	0.243795	2.35286	0.249199			7	-0.40371			7	-0.00989608
8	2.3018	0.22847	1.92427	0.210088	2.34991	0.236873			8	-0.37753			8	0.0481095
9	2.04157	0.166395	1.7208	0.164288	2.09617	0.220823			9	-0.320768			9	0.0546001
10	1.95156	0.151289	1.69375	0.126494	2.0642	0.247169			10	-0.257806			10	0.112644
11	1.80804	0.150221	1.53239	0.173408	1.90204	0.171259			11	-0.275645			11	0.0940039
12	1.93265	0.211929	1.68596	0.191748	1.99788	0.252635			12	-0.246684			12	0.0652331
13	1.70179	0.153686	1.48696	0.196327	1.89982	0.275149			13	-0.214827			13	0.198027
14	1.6424	0.162164	1.4501	0.204976	1.82734	0.25849			14	-0.192292			14	0.184949
15	1.69873	0.15191	1.45604	0.163272	1.8625	0.188742			15	-0.242682			15	0.163779
16	1.82704	0.134327	1.61128	0.152124	1.96704	0.189103			16	-0.215764			16	0.14
17	1.87027	0.110023	1.61558	0.154379	1.95416	0.238253			17	-0.254688			17	0.083886
18	1.846	0.115977	1.55357	0.146332	1.92584	0.201302			18	-0.292428			18	0.079834
19	1.98252	0.136728	1.68179	0.172423	2.05455	0.228503			19	-0.300725			19	0.0720385
20	2.10704	0.183899	1.76731	0.184628	2.15907	0.221611			20	-0.339725			20	0.0520314
21	2.39925	0.182916	2.07706	0.173053	2.50088	0.224267			21	-0.322196			21	0.101626
22	2.31578	0.22034	1.92751	0.237013	2.32291	0.221196			22	-0.388273			22	0.00712782
23	2.40832	0.209046	1.99702	0.253811	2.402	0.202232			23	-0.411305			23	-0.00632291
24	2.39247	0.178999	2.02823	0.205637	2.44287	0.179156			24	-0.364243			24	0.0504026
25	2.60875	0.171796	2.17857	0.185306	2.51466	0.18088			25	-0.430177			25	-0.0940903
26	2.1608	0.142755	1.84465	0.182522	2.24563	0.185902			26	-0.31615			26	0.0848214
27	2.03211	0.12772	1.748	0.159816	2.13867	0.192395			27	-0.284106			27	0.106564
28	2.51301	0.227223	2.52678	0.270171	2.77971	0.283786			28	0.0137701			28	0.266693
29	2.02394	0.143536	1.73462	0.183816	2.09798	0.233463			29	-0.289326			29	0.0740344
30	1.98421	0.125499	1.71597	0.164315	2.07956	0.234051			30	-0.26824			30	0.095352
31	1.9906	0.182679	1.66226	0.197171	2.03363	0.311349			31	-0.328342			31	0.043031
32	1.84233	0.167466	1.54575	0.15771	1.92118	0.274825			32	-0.296586			32	0.0788427
33	1.75282	0.13318	1.53685	0.156447	1.86652	0.23478			33	-0.21597			33	0.113694
34	1.82236	0.18302	1.59682	0.176079	1.92674	0.189853			34	-0.22554			34	0.104376
35	1.79427	0.15251	1.55557	0.171472	1.95059	0.199135			35	-0.238691			35	0.156321
36	1.76525	0.187797	1.51105	0.184565	1.92363	0.192178			36	-0.254202			36	0.158379
37	2.20333	0.311486	1.95093	0.258105	2.46851	0.291521			37	-0.252395			37	0.265178
38	1.80725	0.19593	1.61823	0.219096	2.08305	0.206591			38	-0.189023			38	0.275795
39	1.73928	0.243053	1.59427	0.333897	2.21097	0.349232			39	-0.145007			39	0.471689
40	2.24567	0.341877	1.72735	0.338783	2.5067	0.435806			40	-0.518324			40	0.261031
41	2.57618	0.291131	2.24308	0.241539	2.79868	0.269715			41	-0.333098			41	0.222504
42	1.99504	0.290277	1.7426	0.241748	2.0945	0.258744			42	-0.252439			42	0.099458
43	2.10038	0.366272	1.76023	0.273767	2.11801	0.242362			43	-0.340144			43	0.0176341
44	2.23332	0.379046	1.82546	0.26918	2.19131	0.295155			44	-0.407863			44	-0.0420097
45	2.72804	0.431268	2.18213	0.335075	2.59461	0.454827			45	-0.545907			45	-0.133423
46	2.97908	0.630434	2.13794	0.354962	2.70604	0.649824			46	-0.841142			46	-0.273046
47	3.6353	0.933106	2.40166	0.529699	2.85531	0.630784			47	-1.23364			47	-0.779989
48	3.14333	0.467314	2.5517	0.574369	2.85988	0.478554			48	-0.591632			48	-0.283458
49	3.24745	0.394945	2.8448	0.551859	3.12383	0.346318			49	-0.402649			49	-0.123614
50	2.80758	0.808723	2.52704	0.569626	2.6201	0.2504			50	-0.280534			50	-0.187477
51	2.68097	0.350661	2.32138	0.256095	2.74268	0.423186			51	-0.359589			51	0.0617047
52	2.14898	0.259301	1.80714	0.208816	2.27934	0.273528			52	-0.341837			52	0.130357
53	1.97374	0.237308	1.75556	0.222096	2.10844	0.198516			53	-0.218186			53	0.1347
54	1.99594	0.233814	1.67482	0.17006	2.08218	0.174244			54	-0.321116			54	0.08624
55	1.88388	0.266924	1.53922	0.169237	1.93069	0.196293			55	-0.344656			55	0.0468149
56	2.16952	0.264598	1.88308	0.180147	2.23464	0.199288			56	-0.286446			56	0.0651222
57	2.13988	0.276869	1.86624	0.177337	2.22136	0.185303			57	-0.273639			57	0.081484
58	1.78459	0.241644	1.49233	0.172855	1.87615	0.178748			58	-0.292258			58	0.0915636
59	1.80206	0.247768	1.59261	0.266033	1.97067	0.206646			59	-0.209451			59	0.168606
60	1.92957	0.298808	1.64518	0.163851	2.00171	0.171446			60	-0.284389			60	0.0721463
61	1.92117	0.248354	1.71843	0.168168	2.06475	0.170349			61	-0.202746			61	0.143581
62	1.71004	0.245873	1.49201	0.20615	1.96521	0.243033			62	-0.218023			62	0.255174
63	1.68425	0.256303	1.48826	0.244887	1.89739	0.201927			63	-0.195989			63	0.213142
64	1.75977	0.255644	1.55388	0.247695	1.97276	0.204213			64	-0.205893			64	0.212983
65	1.70884	0.220677	1.49095	0.233239	1.9037	0.186418			65	-0.217893			65	0.194853
66	1.68821	0.2224	1.55169	0.276794	1.98287	0.217678			66	-0.136524			66	0.294654
67	1.65864	0.199982	1.45414	0.228446	1.86472	0.234555			67	-0.204509			67	0.206072
68	2.03882	0.166483	1.74869	0.246408	2.17534	0.304078			68	-0.290129			68	0.136525
69	1.77574	0.20092	1.5919	0.245253	1.96901	0.237088			69	-0.183836			69	0.193266
70	1.70595	0.16546	1.4811	0.158179	1.81783	0.220685			70	-0.224842			70	0.111881
71	1.70041	0.16947	1.45285	0.166387	1.82603	0.208187			71	-0.247558			71	0.125622
72	1.87174	0.18986	1.6804	0.169989	2.0331	0.173563			72	-0.191341			72	0.161359
73	1.88895	0.164884	1.84232	0.193422	2.07587	0.217383			73	-0.0466295			73	0.186919
74	1.76479	0.228475	1.57847	0.189339	1.8517	0.235901			74	-0.186315			74	0.086912
75	1.82309	0.201253	1.65102	0.22556	1.91473	0.172035			75	-0.172066			75	0.0916376
76	1.81714	0.146937	1.56982	0.176298	1.84855	0.213655			76	-0.247325			76	0.031412
77	1.89779	0.147189	1.70915	0.159895	1.97821	0.188019			77	-0.188639			77	0.0804144
78	2.01965	0.170399	1.75349	0.208074	2.03602	0.269859			78	-0.266153			78	0.0163763
79	1.91962	0.183202	1.66741	0.19333	1.94844	0.238037			79	-0.252214			79	0.0288135
80	2.17099	0.217084	1.9282	0.191818	2.24957	0.278705			80	-0.242791			80	0.0785754
81	1.89709	0.148831	1.66101	0.163896	1.99394	0.233301			81	-0.236084			81	0.0968464
82	1.88077	0.195237	1.59702	0.162015	1.92459	0.207478			82	-0.283755			82	0.0438202
83	2.21917	0.242064	1.90775	0.165307	2.23169	0.260392			83	-0.311427			83	0.0125129
84	2.21257	0.207783	1.87894	0.200779	2.27416	0.303158			84	-0.333639			84	0.0615815
85	1.90803	0.203658	1.60722	0.16041	1.95947	0.217724			85	-0.30081			85	0.0514352
86	1.9765	0.223077	1.70123	0.187291	1.99922	0.219692			86	-0.275274			86	0.0227176
87	2.39063	0.296556	2.04484	0.162117	2.39565	0.301637			87	-0.345788			87	0.00501647
88	2.19044	0.21309	1.75931	0.179336	2.20556	0.283725			88	-0.431129			88	0.0151201
89	2.05283	0.244367	1.72677	0.176588	2.08324	0.237875			89	-0.326056			89	0.0304135
90	2.2677	0.263925	1.87471	0.203345	2.24678	0.237686			90	-0.392996			90	-0.0209274
91	2.43558	0.351519	2.09011	0.264839	2.49823	0.3301			91	-0.345474			91	0.0626448
92	2.34764	0.281934	2.02409	0.187666	2.43412	0.265772			92	-0.323549			92	0.0864759
93	2.22466	0.266874	1.92292	0.180336	2.32489	0.248676			93	-0.301746			93	0.100224
94	2.30517	0.265249	1.97679	0.195514	2.32932	0.268678			94	-0.328383			94	0.0241471
95	2.88707	0.319812	2.66195	0.212851	3.02243	0.308065			95	-0.225118			95	0.135362
96	2.46269	0.277042	2.12383	0.234183	2.53334	0.286866			96	-0.338852			96	0.0706565
97	2.47492	0.317798	2.14157	0.262355	2.53132	0.285993			97	-0.333354			97	0.0563993
98	2.48327	0.345257	2.085	0.286538	2.4728	0.315499			98	-0.398268			98	-0.0104705
99	2.7998	0.363757	2.3717	0.371671	2.77014	0.289674			99	-0.428105			99	-0.0296587
100	2.92645	0.328783	2.53388	0.327547	2.96961	0.33258			100	-0.392567			100	0.0431632
101	2.5668	0.294633	2.15353	0.271587	2.58391	0.28892			101	-0.413279			101	0.0171041
102	2.39549	0.26547	1.98615	0.244195	2.39542	0.289898			102	-0.409339			102	-7.24796e-05
103	2.22822	0.243579	1.85239	0.201368	2.22029	0.275854			103	-0.375832			103	-0.00793148
104	2.09514	0.177828	1.7652	0.166271	2.11867	0.252542			104	-0.329939			104	0.0235272
105	2.00315	0.161815	1.69094	0.137936	2.04331	0.269676			105	-0.312208			105	0.04016
106	1.81947	0.16434	1.60146	0.154762	1.89361	0.243475			106	-0.218019			106	0.0741392
107	1.8985	0.158407	1.69593	0.205883	1.91317	0.208797			107	-0.202571			107	0.0146735
108	1.63884	0.155211	1.43683	0.184415	1.6915	0.210987			108	-0.20201			108	0.0526673
109	1.65201	0.15986	1.45014	0.165419	1.73774	0.22645			109	-0.201875			109	0.0857271
110	1.75035	0.177357	1.6137	0.235995	1.78212	0.22867			110	-0.136654			110	0.0317636
111	1.77315	0.198334	1.69768	0.247699	1.8242	0.212623			111	-0.07547			111	0.0510507
112	1.74482	0.158149	1.55404	0.234223	1.80419	0.237152			112	-0.190779			112	0.0593685
113	2.16424	0.27123	1.97159	0.363326	2.08564	0.233394			113	-0.192654			113	-0.0785992
114	1.92334	0.160016	1.71037	0.28354	1.94663	0.24212			114	-0.212974			114	0.0232868
115	1.94964	0.134994	1.75479	0.304827	1.95846	0.242463			115	-0.194847			115	0.00882079
116	1.99644	0.104834	1.71675	0.213437	1.99068	0.245873			116	-0.279687			116	-0.00575638
117	2.155	0.187763	1.91021	0.248818	2.16003	0.240473			117	-0.244795			117	0.00502481
118	2.20585	0.181812	1.96129	0.210619	2.26014	0.214165			118	-0.244561			118	0.0542883
119	2.08253	0.195507	1.80393	0.201101	2.07118	0.228529			119	-0.278596			119	-0.0113495
120	2.1662	0.242812	1.84729	0.257127	2.11928	0.24621			120	-0.318911			120	-0.0469169
121	2.47282	0.233189	2.14474	0.228908	2.42988	0.253279			121	-0.32808			121	-0.0429398
122	2.18352	0.277961	1.86196	0.223569	2.15613	0.262382			122	-0.321556			122	-0.0273862
123	2.21317	0.260266	1.86334	0.226514	2.16975	0.249617			123	-0.349828			123	-0.0434199
124	2.40098	0.298807	2.01327	0.272967	2.35347	0.293133			124	-0.387711			124	-0.0475122
125	2.65929	0.311679	2.32095	0.23997	2.65242	0.27362			125	-0.338337			125	-0.00687045
126	2.39087	0.334417	2.01314	0.246383	2.3465	0.27962			126	-0.377728			126	-0.0443695
127	2.33181	0.292666	1.93994	0.241988	2.28407	0.26663			127	-0.391869			127	-0.0477348
128	2.64672	0.359983	2.26196	0.305365	2.63021	0.289809			128	-0.384764			128	-0.0165096
129	2.43042	0.283546	1.99235	0.272365	2.3548	0.286776			129	-0.438078			129	-0.0756227
130	2.5082	0.306624	2.07327	0.293691	2.47103	0.307216			130	-0.43493			130	-0.0371722
131	2.36475	0.258255	1.96574	0.251122	2.34662	0.30537			131	-0.399012			131	-0.0181332
132	2.25864	0.206265	1.91139	0.19507	2.23741	0.292804			132	-0.34725			132	-0.0212248
133	2.13563	0.169588	1.80546	0.18382	2.13821	0.295414			133	-0.330172			133	0.00257463
134	1.98572	0.134603	1.71114	0.181573	1.99599	0.270934			134	-0.274574			134	0.0102714
135	1.86946	0.140835	1.59591	0.152716	1.90833	0.236248			135	-0.27355			135	0.0388783
136	1.87904	0.121818	1.64148	0.150569	1.96819	0.221141			136	-0.23756			136	0.089149
137	1.75579	0.169306	1.53942	0.186312	1.85726	0.22194			137	-0.216371			137	0.101471
138	1.75565	0.147832	1.49031	0.140372	1.81686	0.215107			138	-0.265348			138	0.0612097
139	1.86399	0.152806	1.60594	0.163392	1.92196	0.212384			139	-0.258049			139	0.0579644
140	1.88037	0.160442	1.58618	0.174211	1.91764	0.194189			140	-0.294183			140	0.0372691
141	1.85883	0.160681	1.56012	0.166553	1.90649	0.171706			141	-0.298702			141	0.0476669
142	1.98622	0.176898	1.67028	0.191686	1.97432	0.146677			142	-0.315943			142	-0.0119031
143	2.15611	0.183546	1.77257	0.205975	2.1065	0.237552			143	-0.383543			143	-0.0496098
144	1.99783	0.148356	1.67963	0.172965	2.06275	0.169911			144	-0.318198			144	0.0649143
145	2.08359	0.174657	1.72173	0.177725	2.10302	0.135513			145	-0.361859			145	0.0194311
146	2.14951	0.218983	1.78127	0.200504	2.12462	0.174274			146	-0.36824			146	-0.0248853
147	2.1795	0.240557	1.80006	0.193018	2.16717	0.161861			147	-0.379442			147	-0.0123352
148	2.00188	0.204412	1.70541	0.183774	2.01761	0.178879			148	-0.296465			148	0.0157324
149	1.84923	0.213694	1.56277	0.17631	1.88936	0.138982			149	-0.286456			149	0.0401284
150	1.74614	0.222434	1.46479	0.180823	1.78614	0.128759			150	-0.281342			150	0.0400028
151	1.66557	0.252773	1.38991	0.195249	1.73014	0.133377			151	-0.275666			151	0.0645649
152	1.68504	0.195037	1.39372	0.183585	1.75276	0.137018			152	-0.29132			152	0.0677227
153	1.66492	0.196138	1.39054	0.161188	1.74049	0.17933			153	-0.274376			153	0.0755724
154	1.65478	0.182934	1.39082	0.213213	1.75029	0.154456			154	-0.263954			154	0.0955181
155	1.57883	0.184053	1.32685	0.175941	1.72624	0.192668			155	-0.251979			155	0.147408
156	1.5762	0.200669	1.34052	0.181638	1.68134	0.179693			156	-0.235673			156	0.105142
157	1.59298	0.225674	1.4254	0.236983	1.82381	0.272093			157	-0.167576			157	0.230827
158	1.5286	0.27736	1.37259	0.227138	1.69628	0.246242			158	-0.156015			158	0.167677
159	1.66516	0.337367	1.48599	0.253322	1.76288	0.215686			159	-0.179171			159	0.0977221
160	1.50284	0.271096	1.29955	0.183818	1.61456	0.177571			160	-0.203293			160	0.111715
161	1.72742	0.270731	1.4917	0.252673	1.82513	0.174648			161	-0.23572			161	0.0977066
162	1.60496	0.257355	1.40189	0.164973	1.71602	0.178669			162	-0.203072			162	0.111062
163	1.61259	0.238587	1.36506	0.192711	1.67331	0.162588			163	-0.247528			163	0.0607132
164	1.61158	0.245018	1.38183	0.207741	1.67946	0.17013			164	-0.229753			164	0.0678781
165	1.77261	0.215285	1.52222	0.192604	1.81814	0.158197			165	-0.25039			165	0.0455322
166	1.81323	0.236741	1.57256	0.190464	1.87925	0.185858			166	-0.240672			166	0.0660123
167	2.03058	0.209292	1.77547	0.176339	2.08467	0.204229			167	-0.255113			167	0.0540891
168	1.8785	0.200266	1.60693	0.188005	1.9142	0.222994			168	-0.271564			168	0.0357015
169	1.84034	0.209524	1.60393	0.199044	1.8983	0.246782			169	-0.236416			169	0.0579602
170	1.75836	0.226306	1.57441	0.212855	1.84323	0.268576			170	-0.183947			170	0.0848707
171	1.78129	0.246784	1.60555	0.2183	1.86195	0.260361			171	-0.17574			171	0.080667
172	1.76716	0.253032	1.61058	0.248261	1.82807	0.270713			172	-0.156581			172	0.0609138
173	1.8249	0.379269	1.73244	0.362186	1.85148	0.264807			173	-0.0924621			173	0.0265759
174	1.55405	0.266871	1.36323	0.225367	1.65205	0.225504			174	-0.190816			174	0.0980018
175	1.67815	0.242962	1.42289	0.204279	1.71427	0.207609			175	-0.255265			175	0.0361146
176	1.58085	0.276611	1.47141	0.230158	1.69758	0.203033			176	-0.109437			176	0.11673
177	1.87854	0.354549	1.7169	0.30883	1.98323	0.399157			177	-0.161646			177	0.104689
178	1.68104	0.253169	1.58292	0.183867	1.87342	0.186194			178	-0.0981266			178	0.192372
179	1.78756	0.221418	1.83252	0.18859	2.04846	0.277614			179	0.0449592			179	0.260901
180	1.68529	0.232531	1.52823	0.207104	1.85559	0.18319			180	-0.157062			180	0.170301
181	1.50547	0.260575	1.38638	0.245124	1.65554	0.221818			181	-0.119098			181	0.150071
182	1.51164	0.223951	1.32916	0.207238	1.61611	0.23667			182	-0.182476			182	0.104474
183	1.59668	0.323187	1.40703	0.251979	1.96743	0.253139			183	-0.189646			183	0.370757
184	1.62327	0.22492	1.51206	0.200871	1.74187	0.26128			184	-0.111203			184	0.118599
185	1.61005	0.202799	1.45735	0.214672	1.7228	0.252034			185	-0.152697			185	0.112753
186	1.53557	0.218548	1.33721	0.181213	1.64281	0.270901			186	-0.198359			186	0.107241
187	1.69395	0.241287	1.53188	0.201447	1.83724	0.255797			187	-0.162074			187	0.143292
188	1.58966	0.211059	1.45325	0.20837	1.71296	0.281301			188	-0.136411			188	0.123297
189	1.58689	0.22006	1.38051	0.173822	1.67929	0.268847			189	-0.20638			189	0.0923971
190	1.71507	0.227934	1.61006	0.185626	1.87823	0.201521			190	-0.10501			190	0.163162
191	1.95332	0.258247	1.7595	0.221272	2.00135	0.338211			191	-0.193818			191	0.048033
192	1.71076	0.252321	1.49163	0.149807	1.77554	0.274921			192	-0.219135			192	0.0647724
193	1.6839	0.268336	1.4373	0.165223	1.78859	0.290405			193	-0.246597			193	0.104685
194	1.71079	0.23518	1.48387	0.178555	1.94424	0.405722			194	-0.22692			194	0.233456
195	2.00124	0.284492	1.76502	0.233088	2.26918	0.53913			195	-0.236218			195	0.267942
196	2.13398	0.315632	1.76199	0.243935	2.30055	0.430924			196	-0.371986			196	0.166577
197	1.84195	0.296296	1.53011	0.166862	2.02177	0.476131			197	-0.311834			197	0.179823
198	1.95537	0.255897	1.69935	0.163515	2.06808	0.511637			198	-0.256018			198	0.112712
199	1.96943	0.233354	1.71312	0.180797	2.05007	0.308041			199	-0.25631			199	0.0806467
200	1.73148	0.249642	1.49909	0.18813	1.90274	0.303386			200	-0.232381			200	0.171263
201	1.74134	0.224943	1.66675	0.237442	1.97927	0.254458			201	-0.0745912			201	0.237934
202	1.56072	0.266494	1.42154	0.259256	1.80989	0.277295			202	-0.139178			202	0.249165
203	1.58524	0.260883	1.4223	0.25574	1.8329	0.273854			203	-0.162943			203	0.247658
204	1.60633	0.257933	1.41663	0.233616	1.79285	0.274309			204	-0.189701			204	0.186513
205	1.65026	0.254519	1.47051	0.225044	1.81674	0.250202			205	-0.179753			205	0.166481
206	1.87758	0.255714	1.89205	0.287063	2.14873	0.224517			206	0.0144641			206	0.271146
207	1.65866	0.233226	1.43984	0.199845	1.83221	0.260736			207	-0.21882			207	0.173551
208	1.70442	0.264914	1.44213	0.180134	1.83163	0.270578			208	-0.262281			208	0.127216
209	1.59991	0.233691	1.37567	0.163937	1.72301	0.259519			209	-0.224238			209	0.123101
210	1.67309	0.209561	1.42864	0.143246	1.81563	0.217104			210	-0.24445			210	0.142536
211	1.86257	0.229671	1.55927	0.112894	1.90568	0.223581			211	-0.303305			211	0.0431106
212	1.72381	0.241532	1.44515	0.139053	1.7826	0.277386			212	-0.278654			212	0.0587896
213	1.63905	0.200088	1.41628	0.123196	1.7155	0.236574			213	-0.222774			213	0.07645
214	1.82885	0.142678	1.57902	0.0934117	1.95547	0.17921			214	-0.249829			214	0.126624
215	2.00912	0.24173	1.6556	0.108269	1.99828	0.210976			215	-0.353527			215	-0.01084
216	1.89301	0.252113	1.57646	0.0887912	1.91238	0.243291			216	-0.316556			216	0.0193725
217	1.76925	0.21533	1.46923	0.125834	1.77216	0.258671			217	-0.300025			217	0.00290623
218	1.85509	0.243364	1.52842	0.122031	1.85971	0.25825			218	-0.326672			218	0.00461473
219	1.7576	0.206603	1.4481	0.141543	1.80038	0.243144			219	-0.309503			219	0.0427797
220	1.80647	0.218867	1.49474	0.135854	1.86621	0.232753			220	-0.311727			220	0.059743
221	2.17795	0.211046	1.86499	0.113346	2.22451	0.182377			221	-0.312962			221	0.0465592
222	2.23754	0.233396	1.94023	0.111292	2.33043	0.143901			222	-0.297315			222	0.0928858
223	1.9921	0.263502	1.6644	0.135148	2.02287	0.177688			223	-0.327703			223	0.0307629
224	2.40835	0.232036	2.12382	0.132045	2.4768	0.148672			224	-0.284529			224	0.0684439
225	2.39938	0.312671	2.13811	0.155383	2.48358	0.214021			225	-0.261272			225	0.0841991
226	2.10296	0.268285	1.78647	0.10348	2.14206	0.217181			226	-0.316488			226	0.0390941
227	2.20636	0.283808	1.92367	0.138151	2.25469	0.205074			227	-0.282696			227	0.0483304
228	2.34565	0.366259	2.05776	0.163804	2.45516	0.223187			228	-0.28789			228	0.109512
229	2.39454	0.355868	2.06515	0.143136	2.43851	0.21996			229	-0.329392			229	0.0439678
230	2.3602	0.329841	1.98736	0.0980462	2.40769	0.243504			230	-0.372838			230	0.0474961
231	2.73128	0.425076	2.33875	0.159111	2.75239	0.263694			231	-0.392529			231	0.0211064
232	2.93373	0.517293	2.53136	0.167845	2.91531	0.295694			232	-0.402369			232	-0.0184264
233	2.88129	0.417647	2.44629	0.170423	2.9122	0.593191			233	-0.435005			233	0.0309046
234	3.2881	0.368923	2.89774	0.353194	3.05085	0.406674			234	-0.390356			234	-0.237248
235	3.11986	0.506066	2.94448	0.652553	3.03363	0.531954			235	-0.175377			235	-0.0862292
236	2.66998	0.43022	2.42521	0.422714	2.70498	0.544936			236	-0.244773			236	0.0350015
237	2.38193	0.365311	2.0253	0.0808933	2.30552	0.238404			237	-0.356632			237	-0.076409
238	2.24787	0.323163	1.92565	0.0826076	2.21393	0.239404			238	-0.322228			238	-0.0339486
239	2.17716	0.378833	1.78788	0.113344	2.13445	0.272777			239	-0.389275			239	-0.0427033
240	1.94084	0.333018	1.59662	0.0958188	1.9652	0.251126			240	-0.344221			240	0.0243642
241	2.2243	0.369141	1.88382	0.11745	2.23431	0.30375			241	-0.340487			241	0.0100101
242	1.85816	0.338595	1.53238	0.165999	1.92209	0.287273			242	-0.325786			242	0.0639273
243	1.91912	0.323925	1.55939	0.17989	1.98472	0.316649			243	-0.359727			243	0.0656047
244	1.90038	0.365131	1.5581	0.206411	1.9533	0.298331			244	-0.342276			244	0.0529228
245	2.01523	0.431521	1.62727	0.179963	2.03035	0.330562			245	-0.387968			245	0.0151152
246	2.19361	0.385544	1.91404	0.175109	2.25592	0.298866			246	-0.27957			246	0.062308
247	2.10885	0.398556	1.74454	0.12903	2.12343	0.295414			247	-0.364314			247	0.014572
248	2.00018	0.346606	1.73269	0.117305	1.984	0.330438			248	-0.267484			248	-0.0161753
249	2.07994	0.36063	1.73749	0.103425	2.06005	0.276152			249	-0.342457			249	-0.0198888
250	1.98976	0.291077	1.65827	0.177279	2.04176	0.242263			250	-0.331495			250	0.0519942
251	1.94601	0.285755	1.592	0.114418	1.94677	0.273138			251	-0.354001			251	0.000768087
252	2.04588	0.290531	1.73346	0.166096	2.11898	0.230326			252	-0.312419			252	0.0731041
253	1.88867	0.241686	1.59868	0.161388	1.89621	0.2632			253	-0.289992			253	0.00753733
254	1.85382	0.250739	1.54469	0.118678	1.87708	0.244681			254	-0.309134			254	0.0232604
255	1.84697	0.249862	1.52872	0.137934	1.87087	0.239351			255	-0.318247			255	0.0239029
256	1.82946	0.290358	1.54795	0.175957	1.8578	0.250072			256	-0.281508			256	0.02834
257	1.65448	0.242946	1.41426	0.170951	1.71406	0.262375			257	-0.240226			257	0.0595804
258	1.65963	0.22669	1.38684	0.175781	1.71051	0.244923			258	-0.272786			258	0.0508817
259	1.69343	0.231685	1.41029	0.190613	1.77711	0.231883			259	-0.283145			259	0.0836738
260	1.64392	0.220509	1.42896	0.193431	1.80135	0.281359			260	-0.214967			260	0.157424
261	1.62987	0.210906	1.38874	0.224086	1.68472	0.229763			261	-0.241128			261	0.0548458
262	1.65745	0.242541	1.38417	0.190491	1.74868	0.202488			262	-0.273284			262	0.0912277
263	1.97691	0.207137	1.72797	0.229956	2.10779	0.216416			263	-0.248937			263	0.130883
264	1.57088	0.225515	1.40181	0.213996	1.74491	0.295092			264	-0.169069			264	0.174034
265	1.80361	0.198461	1.56251	0.213972	1.96534	0.264477			265	-0.241109			265	0.161724
266	2.0143	0.238094	1.71153	0.176583	2.13545	0.227647			266	-0.302773			266	0.121153
267	1.93725	0.189856	1.69727	0.217791	2.01344	0.260109			267	-0.239981			267	0.076185
268	1.78567	0.195904	1.56162	0.234344	1.99401	0.231222			268	-0.224048			268	0.20834
269	1.79004	0.187009	1.62122	0.210805	2.03579	0.278714			269	-0.168812			269	0.245756
270	1.70887	0.233266	1.58521	0.279542	1.95224	0.307311			270	-0.123656			270	0.24337
271	1.60462	0.232245	1.45118	0.236013	1.82209	0.286724			271	-0.153436			271	0.217476
272	1.54778	0.264282	1.35213	0.227014	1.70881	0.246507			272	-0.195646			272	0.161033
273	1.51629	0.272697	1.29768	0.227571	1.65255	0.228579			273	-0.218602			273	0.136261
274	1.57055	0.229744	1.2991	0.206934	1.65272	0.204357			274	-0.271457			274	0.0821684
275	1.61032	0.263871	1.35393	0.209822	1.71596	0.178187			275	-0.256389			275	0.105639
276	1.71154	0.256498	1.50251	0.204181	1.83996	0.186159			276	-0.209035			276	0.128419
277	1.50328	0.292442	1.32476	0.200959	1.62216	0.226972			277	-0.178521			277	0.118882
278	1.56747	0.287443	1.33568	0.198011	1.66629	0.175439			278	-0.231796			278	0.0988191
279	1.66723	0.302372	1.42336	0.202181	1.77708	0.164688			279	-0.24387			279	0.109843
280	1.70981	0.26919	1.44964	0.212227	1.74676	0.181022			280	-0.260172			280	0.0369509
281	1.53406	0.28943	1.3248	0.223597	1.64513	0.197873			281	-0.209254			281	0.11107
282	1.61129	0.296013	1.36626	0.21214	1.71095	0.174331			282	-0.245032			282	0.0996655
283	1.70291	0.292306	1.50601	0.2028	1.8324	0.181247			283	-0.196903			283	0.129487
284	1.7754	0.254966	1.64657	0.244082	1.87636	0.218423			284	-0.128832			284	0.100966
285	1.60413	0.267165	1.39882	0.224677	1.70878	0.193252			285	-0.205309			285	0.104651
286	1.74877	0.235033	1.56199	0.234782	1.84787	0.24016			286	-0.186776			286	0.0991052
287	1.82275	0.332834	1.51308	0.22566	1.84517	0.240715			287	-0.309668			287	0.0224258
288	1.86099	0.300031	1.63114	0.20664	1.9474	0.185025			288	-0.22985			288	0.0864077
289	1.7516	0.293739	1.50949	0.216348	1.82884	0.21118			289	-0.24211			289	0.0772403
290	1.67787	0.298176	1.43151	0.21018	1.78594	0.180991			290	-0.246357			290	0.108075
291	2.01632	0.35659	1.79671	0.281674	2.24452	0.121443			291	-0.219613			291	0.228195
292	1.92734	0.257986	1.64751	0.185771	1.98348	0.144356			292	-0.279824			292	0.0561407
293	1.69633	0.263996	1.43298	0.188843	1.77709	0.138983			293	-0.263346			293	0.0807627
294	1.76398	0.287637	1.48623	0.179706	1.84202	0.133354			294	-0.277747			294	0.0780369
295	1.87191	0.254041	1.56638	0.161569	1.91259	0.126459			295	-0.30553			295	0.0406805
296	1.84153	0.224769	1.53391	0.162208	1.88318	0.121104			296	-0.307624			296	0.0416498
297	1.847	0.237344	1.61605	0.216181	1.9456	0.13786			297	-0.230948			297	0.0985959
298	1.76302	0.187632	1.47364	0.17585	1.82005	0.143277			298	-0.289386			298	0.0570263
299	1.85163	0.173437	1.56726	0.150923	1.91894	0.177337			299	-0.284374			299	0.0673045
300	1.70324	0.157895	1.42576	0.1574	1.79437	0.191386			300	-0.277481			300	0.0911369
301	1.69878	0.17327	1.41034	0.147119	1.79165	0.255703			301	-0.28844			301	0.0928742
302	1.71787	0.183148	1.418	0.124768	1.79548	0.275804			302	-0.299873			302	0.0776103
303	1.69661	0.187298	1.43536	0.130619	1.79208	0.273377			303	-0.26125			303	0.0954692
304	1.74553	0.193438	1.43195	0.142899	1.81403	0.186257			304	-0.313587			304	0.0684955
305	1.89915	0.134634	1.6243	0.206431	1.94986	0.209979			305	-0.274848			305	0.0507094
306	1.83852	0.16049	1.52939	0.19026	1.81533	0.265026			306	-0.309136			306	-0.0231923
307	1.8546	0.204824	1.53778	0.110664	1.87725	0.234775			307	-0.316825			307	0.0226477
308	1.8489	0.219873	1.51318	0.113036	1.87973	0.213595			308	-0.335725			308	0.0308305
309	1.78272	0.196356	1.46585	0.139804	1.81631	0.211041			309	-0.31687			309	0.0335894
310	1.8475	0.207903	1.50997	0.128611	1.88188	0.182755			310	-0.337524			310	0.0343807
311	2.04183	0.217807	1.7037	0.113312	2.07769	0.178297			311	-0.338132			311	0.0358649
312	1.77716	0.239946	1.456	0.144171	1.84326	0.198597			312	-0.321164			312	0.0660955
313	1.76978	0.233963	1.43733	0.147543	1.82579	0.182905			313	-0.332453			313	0.0560099
314	2.09926	0.199927	1.76422	0.175983	2.15453	0.158549			314	-0.335041			314	0.0552757
315	2.34144	0.24111	2.02617	0.184739	2.37041	0.147424			315	-0.315277			315	0.0289704
316	1.85808	0.242455	1.56264	0.145958	1.93774	0.161613			316	-0.295436			316	0.0796614
317	1.81807	0.243663	1.51648	0.156906	1.90086	0.158093			317	-0.301586			317	0.0827956
318	1.95358	0.254104	1.62747	0.151828	2.02662	0.157274			318	-0.326113			318	0.0730388
319	1.92338	0.257042	1.61644	0.137275	2.01896	0.157962			319	-0.306943			319	0.0955764
320	1.80506	0.262897	1.54751	0.154971	1.92953	0.162472			320	-0.257544			320	0.124474
321	1.86465	0.265095	1.57985	0.166821	1.97871	0.155113			321	-0.284801			321	0.11406
322	1.93975	0.259294	1.66717	0.14577	2.06837	0.163741			322	-0.272579			322	0.128617
323	2.34512	0.261671	2.08257	0.155924	2.44131	0.169538			323	-0.262548			323	0.096197
324	2.56137	0.391698	2.10208	0.176279	2.57518	0.266083			324	-0.459291			324	0.0138137
325	2.15615	0.248022	1.80649	0.176955	2.22429	0.174449			325	-0.34967			325	0.0681333
326	2.74251	0.30174	2.37268	0.190807	2.74949	0.205836			326	-0.369835			326	0.00698151
327	2.08642	0.33399	1.64811	0.163223	2.05788	0.127593			327	-0.438313			327	-0.0285406
328	2.37729	0.22215	2.03195	0.14615	2.40207	0.162215			328	-0.345331			328	0.0247855
329	1.90287	0.192578	1.5504	0.141764	1.96421	0.181355			329	-0.35247			329	0.0613369
330	1.99005	0.189991	1.62112	0.151207	1.98212	0.143778			330	-0.368926			330	-0.00792298
331	2.05058	0.162695	1.66646	0.171634	2.04038	0.178153			331	-0.384121			331	-0.0102057
332	2.20364	0.249146	1.80874	0.133897	2.12209	0.215517			332	-0.394898			332	-0.08155
333	2.52086	0.355001	2.10669	0.366142	2.43947	0.344007			333	-0.414175			333	-0.081393
334	2.63305	0.356912	2.28828	0.239771	2.66667	0.370305			334	-0.344775			334	0.0336188
335	1.94958	0.149184	1.82081	0.705695	1.9899	0.211529			335	-0.128772			335	0.040315
336	2.16988	0.26916	1.92102	0.231992	2.26641	0.272697			336	-0.248861			336	0.0965283
337	1.96585	0.110901	1.7184	0.129814	2.08389	0.23103			337	-0.247449			337	0.118035
338	1.91459	0.150161	1.6525	0.180575	2.00111	0.217098			338	-0.262091			338	0.0865155
339	1.83481	0.170975	1.53987	0.149761	1.90566	0.23449			339	-0.294939			339	0.0708583
340	1.98682	0.147316	1.6667	0.143722	2.03865	0.197488			340	-0.320122			340	0.0518287
341	2.06301	0.134107	1.73787	0.158006	2.13862	0.185743			341	-0.325132			341	0.0756132
342	1.98673	0.15716	1.64967	0.170043	2.03723	0.20902			342	-0.33706			342	0.050503
343	2.02395	0.16275	1.6775	0.173491	2.06452	0.221401			343	-0.346448			343	0.0405662
344	2.13943	0.172155	1.77864	0.199458	2.1864	0.216754			344	-0.360786			344	0.0469718
345	2.19821	0.168214	1.80694	0.207724	2.21817	0.220554			345	-0.391268			345	0.0199603
346	2.15694	0.181012	1.78434	0.188336	2.17043	0.252841			346	-0.372602			346	0.0134947
347	2.25669	0.202531	1.8889	0.239788	2.27762	0.251586			347	-0.367788			347	0.0209258
348	2.41007	0.21372	2.07405	0.344127	2.44063	0.24753			348	-0.336022			348	0.0305555
349	2.46658	0.226973	2.08623	0.23424	2.46854	0.293452			349	-0.380354			349	0.00195825
350	2.66854	0.270617	2.29325	0.346428	2.7016	0.335481			350	-0.375285			350	0.0330632
351	2.60947	0.260856	2.26414	0.293785	2.7053	0.336235			351	-0.345334			351	0.0958227
352	2.33284	0.227506	1.97243	0.243211	2.33745	0.297924			352	-0.360413			352	0.00460905
353	2.65913	0.346521	2.22485	0.31242	2.60317	0.34825			353	-0.434281			353	-0.0559643
354	2.96529	0.225349	2.5874	0.306528	2.9331	0.374169			354	-0.377888			354	-0.0321808
355	2.52297	0.216291	2.18322	0.257549	2.51356	0.359596			355	-0.339746			355	-0.00941045
356	2.4133	0.263087	2.02284	0.268479	2.36623	0.316677			356	-0.390459			356	-0.0470727
357	2.36991	0.204342	2.00626	0.237719	2.36789	0.342751			357	-0.363645			357	-0.002017
358	2.57925	0.295931	2.14781	0.303538	2.55321	0.355282			358	-0.431437			358	-0.0260373
359	2.79339	0.364581	2.33044	0.259897	2.79728	0.356003			359	-0.462954			359	0.00388883
360	3.19028	0.317718	2.75551	0.286503	3.18872	0.405091			360	-0.434768			360	-0.001557
361	2.70014	0.269316	2.29838	0.312793	2.70028	0.377203			361	-0.401766			361	0.000132519
362	2.58507	0.249968	2.19837	0.272902	2.54588	0.342794			362	-0.386698			362	-0.0391879
363	2.91815	0.347526	2.49865	0.333219	2.86813	0.395456			363	-0.419494			363	-0.0500153
364	3.10466	0.270469	2.73621	0.352411	3.1656	0.519458			364	-0.368454			364	0.0609311
365	2.70961	0.22887	2.38132	0.315358	2.80216	0.508191			365	-0.328291			365	0.0925536
366	2.60195	0.220268	2.26609	0.283089	2.66486	0.447916			366	-0.33586			366	0.0629011
367	2.59624	0.221871	2.2781	0.269851	2.67754	0.421358			367	-0.318144			367	0.0813003
368	2.56635	0.218274	2.36742	0.311872	2.79028	0.58081			368	-0.198931			368	0.223931
369	2.48318	0.173461	2.18681	0.267067	2.70273	0.785788			369	-0.296366			369	0.219551
370	2.27093	0.127722	2.04871	0.273053	2.4023	0.487871			370	-0.222226			370	0.131366
371	2.23391	0.246288	2.01643	0.329998	2.21293	0.329558			371	-0.217481			371	-0.0209859
372	2.73771	0.188078	2.80201	0.539286	2.9981	0.703159			372	0.0643008			372	0.260394
373	3.1549	0.393192	3.03226	0.924806	3.10348	0.745653			373	-0.122641			373	-0.0514253
374	2.76313	0.456905	2.64029	0.937288	2.36644	0.249022			374	-0.122842			374	-0.396694
375	3.3125	0.885932	3.51821	1.71334	2.39484	0.312842			375	0.205711			375	-0.917661

[truncated: 19 more sheets: Figure 5f, Figure 5e, Figure 6c, Extended Data Figure 2b, Extended Data Figure 2c, Extended Data Figure 2d, Extended Data Figure 4, Extemded Data Figure 5a, Extended Data Figure 5b, Extended Data Figure 6d and e, Extended Data Figure 6f and g, Extended Data Figure 8a, Extended Data Figure 8b, Extended Data Figure 8c, Extended Data Figure 8d, Extended Data Figure 8f, Extended Data Figure 9a-d, Extended Data Figure 9e, Extended Data Figure 9f]
